# Supplementary material for: Mutations in LRRK2 linked to Parkinson disease sequester Rab8a to damaged lysosomes and regulate transferrin-mediated iron uptake in microglia
Source: PLoS Biol. 2021 Dec 16;19(12):e3001480. doi: 10.1371/journal.pbio.3001480 (PMC8675653; doi:10.1371/journal.pbio.3001480)
Supplement: S1 Data — (XLSX) [file pbio.3001480.s009.xlsx]

## Sheet: Figure 1B
	Rab8a and LRRK2 colocalization (Manders coefficient)
	WT	WT+MLi2	R1441C	R1441C+MLi2	G2019S	G2019S+MLi2
	0.157	0.232	0.569	0.21	0.636	0.33
	0.217	0.2127	0.611	0.198	0.562	0.275
	0.146	0.186	0.662	0.165	0.607	0.241
	0.106	0.36	0.749	0.171	0.642	0.152
	0.155	0.121	0.893	0.209	0.457	0.163
	0.21	0.1	0.785	0.399	0.646	0.199
	0.133	0.218	0.812	0.189	0.613	0.174
	0.229	0.23	0.754	0.183	0.761	0.256
	0.21	0.345	0.72	0.344	0.573	0.419
	0.098	0.211	0.568	0.371	0.609	0.212
	0.275	0.32	0.776	0.193	0.533	0.145
	0.245	0.175	0.56	0.299	0.489	0.165
	0.157	0.164	0.745	0.355	0.633	0.13
	0.184	0.312	0.551	0.187	0.452	0.19
	0.188	0.214	0.636	0.34	0.657	0.212
	0.192	0.38	0.714	0.271	0.407	0.25
	0.185	0.394	0.604	0.308	0.67	0.31
	0.271	0.24	0.69	0.112	0.409	0.27
	0.095	0.155	0.587	0.166	0.491	0.253
	0.246	0.176	0.461	0.252	0.754	0.332
	0.197	0.301	0.386
	0.162	0.181	0.496
mean	0.184455	0.237623	0.651318	0.2461	0.58005	0.2339
SEM	0.0110445	0.0179171	0.0266393	0.0186158	0.0231322	0.016697

## Sheet: Figure 2C
	Rab8a and Lamp2 colocalization (Manders coefficient)
	WT	WT+MLi2	R1441C	R1441C+MLi2	G2019S	G2019S+MLi2
	0.309	0.363	0.528	0.301	0.253	0.202
	0.29	0.121	0.501	0.228	0.647	0.274
	0.303	0.274	0.577	0.09	0.453	0.193
	0.265	0.236	0.653	0.223	0.572	0.133
	0.28	0.354	0.302	0.12	0.501	0.101
	0.196	0.212	0.532	0.285	0.448	0.152
	0.168	0.18	0.536	0.43	0.403	0.145
	0.137	0.197	0.343	0.31	0.596	0.256
	0.274	0.126	0.396	0.302	0.378	0.254
	0.226	0.278	0.23	0.285	0.365	0.121
	0.237	0.241	0.514	0.163	0.463	0.23
	0.327	0.277	0.569	0.17	0.452	0.188
	0.126	0.19	0.286	0.227	0.52	0.18
	0.216	0.211	0.53	0.42	0.62	0.305
	0.26	0.163	0.603	0.265	0.415	0.274
	0.307	0.32	0.358	0.38	0.308	0.156
	0.202	0.185	0.598	0.274	0.559	0.354
	0.154	0.21	0.346	0.363	0.364	0.165
	0.259	0.165	0.68	0.154	0.458	0.283
	0.165	0.105
	0.132	0.149
	0.218	0.293
mean	0.229591	0.220455	0.478	0.262632	0.461842	0.208737
SEM	0.0134168	0.0155443	0.0305391	0.022132	0.0243685	0.0160137

## Sheet: Figure 1F
	% LRRK2-G2019S/Rab8a puncta
	LAMP1	Pericentrin
	100	0
	100	0
	100	0
	100	0
	0	0
	100	0
	50	0
	100	0
	100	0
	100	0
	100	0
	83.33	0
	100	0
	100	0
	100	0
	100	0
	100	0
	100	0
	100	0
	100	0
mean	91.6665	0
SEM	5.47457	0

## Sheet: Figure 2B
	LRRK2 and Lamp2 colocalization (Manders coefficient)
	WT	R1441C	G2019S
	0.219	0.372	0.309
	0.14	0.323	0.445
	0.085	0.263	0.224
	0.106	0.652	0.427
	0.053	0.397	0.295
	0.129	0.381	0.345
	0.071	0.339	0.372
	0.083	0.277	0.336
	0.149	0.579	0.263
	0.035	0.236	0.297
	0.062	0.343	0.189
	0.179	0.465	0.263
	0.094	0.392	0.379
	0.135	0.386	0.221
	0.149	0.269	0.101
	0.231	0.341	0.154
	0.247	0.395	0.236
	0.146	0.418	0.179
	0.083	0.302	0.254
	0.162	0.515	0.163
mean	0.1279	0.38225	0.2726
SEM	0.0133403	0.0236418	0.0208134
	LRRK2 and Cathepsin D colocalization (Manders coefficient)
	WT	R1441C	G2019S
	0.17	0.107	0.103
	0.175	0.152	0.129
	0.193	0.15	0.195
	0.144	0.141	0.129
	0.143	0.19	0.155
	0.122	0.124	0.147
	0.091	0.161	0.026
	0.174	0.192	0.104
	0.143	0.102	0.237
	0.051	0.177	0.163
	0.12	0.268	0.182
	0.16	0.215	0.241
	0.119	0.164	0.128
	0.187	0.162	0.171
	0.073	0.205	0.196
	0.096	0.187	0.12
	0.095	0.108	0.14
	0.131	0.263	0.211
mean	0.132611	0.170444	0.154278
SEM	0.00952607	0.0112924	0.0124088

## Sheet: Figure 3B
	pT72/Rab8a (Arb. Un.)
	GUS	GUS+MLi2	WT	WT+MLi2	RC	RC+MLi2	YC	YC+MLi2	GS	GS+MLi2	IT	IT+MLi2	KM	KM+Mli2
	0.00784	0.00627536	0.148352	0.00651934	0.326887	0.00486735	0.475728	0.010598	0.206918	0.00348252	0.400568	0.00668966	0.00462274	0.00571602
	0.00706556	0.00554955	0.133333	0.00505479	0.295266	0.00588571	0.430233	0.00861789	0.213208	0.0043905	0.421875	0.00796875	0.00807099	0.00607196
	0.00560432	0.00365493	0.111275	0.00591623	0.265278	0.00561947	0.411348	0.0078852	0.160976	0.00373418	0.362032	0.00611765	0.0050918	0.00508418
mean	0.00683663	0.00515995	0.130986	0.00583012	0.29581	0.00545751	0.439103	0.0090337	0.1937	0.00386907	0.394825	0.00692535	0.00592851	0.00562405
SEM	0.000655458	0.000781133	0.0107674	0.000424966	0.0177871	0.000304925	0.019107	0.000810249	0.0164628	0.000270649	0.0175122	0.000547207	0.00107976	0.000288831

## Sheet: Figure 4B
	Mean Distance Between TfR Vesicles (µm)
	WT	R1441C	Y1699C	G2019S	I2020T
	12.6155	6.75195	7.90458	9.4781	11.2682
	11.2442	10.5722	15.3471	7.03371	9.06959
	10.2136	9.20675	12.0255	14.6454	10.3576
	10.42	9.92526	15.4843	16.039	8.85823
	10.3722	9.49182	8.80358	12.2514	11.3439
	10.2895	10.4809	8.41612	3.94257	9.99721
	12.3425	8.07346	16.2076	11.5327	16.0009
	10.2362	9.02613	8.46902	7.01789	15.0769
	9.22686	10.5586	9.69018	7.05792	8.38266
	12.0529	15.1659	15.1953	11.8971	13.6689
	15.4502	13.8679	6.34672	8.02021	8.77408
	10.9574	10.4449	7.93559	7.83766	11.7491
	10.0687	6.5393	17.0937	7.27939	10.8744
	13.5024	8.72939	9.01221	12.364	10.3537
	11.1884	16.2454	11.146	6.67454	7.16616
	18.0771	10.2776	17.6552	17.8377	11.3273
	11.0585	4.36889	7.54872	13.8853	9.5583
	11.034	7.37055	9.39417	6.88017	15.7264
	9.67026	11.3123	10.9134	12.3267	9.98073
	12.7569	14.827	7.7257	8.68309	9.28308
	12.1616	10.6907	10.8724	4.52342	6.79571
	8.49936	8.80447	13.0856	15.8545	6.23291
	18.5188	8.00207	8.33282	6.69542	15.8279
	11.1829	10.8449	11.5149	8.32864	9.99999
	9.34962	12.6527	8.10997	7.94312	7.05658
	9.78828	7.18701	12.8609	7.15322	8.27386
	11.6698	13.3821	10.6008	9.11211	8.69643
	8.23534	10.6047	8.91488	7.54706	8.56705
	11.5229	12.3241	9.06599	8.84622	8.60993
	11.0727	16.7461	9.70781	16.2972	9.48017
	30.9373	10.1684	9.07697	10.9195	6.47072
	8.27079	10.5153	25.635	11.0633	7.58086
	7.29939	14.8429	19.8534	10.2373	8.57951
	10.3706	12.1732	9.79038	7.20164	9.03021
	17.1224	9.69129	8.97511	12.9267	8.8048
	10.1692	8.41515	15.1697	6.24848	12.5768
	10.9544	9.27968	6.585	6.46505	9.60006
	14.4986	4.83544	9.20689	8.65065	11.1617
	8.45248	12.8193	10.2641	7.1624	7.79927
	11.0842	6.5646	7.72426	16.1362	9.35329
	12.5113	7.74593	11.2307	12.7083	8.22588
	12.4674	6.13508	14.5725	7.2125	11.4789
	13.6179	20.6192	10.9683	6.87942	7.55566
	8.18647	6.98266	16.0977	5.22262	7.79767
	17.562	9.65974	9.74541	7.11485	4.94655
	12.3925	8.38418	15.9896	9.39198	8.26098
	12.0083	6.30133	16.8358	8.71982	22.4591
	8.70004	7.05249	7.40399	8.51977	10.2548
	12.7545	12.5332	19.0762	10.6733	7.10307
	13.2694	6.99752	13.8842	10.9393	9.70859
	8.31747	13.0344	9.6891	7.52278	13.4001
	17.9795	11.4194	12.4744	9.60203	9.5022
	10.7415	5.4161	9.51304	7.23301	10.508
	9.5694	13.7509	11.2737	7.87685	7.6521
	13.0934	7.35945	7.25221	11.5753	5.28886
	13.5426	11.5447	8.10903	9.14384	12.967
	8.51714	6.32294	8.00954	7.25497	7.94471
	12.6691	10.4721	7.46575	10.5241	6.62924
	10.1424	13.3518	15.711	7.20728	11.546
	11.4825	6.60629	8.17975	4.39573	9.79557
	8.98577	10.3767	16.3541	7.23983	8.01192
	11.8218	12.8752	12.4483	8.89235	7.06314
	10.7578	8.07043	7.94782	8.97881	5.24227
	9.94189	7.00211	9.79473	14.4354	11.5566
	9.68957	9.8328	8.05801	7.9011	7.80314
	13.9773	9.76307	8.07719	7.2849	10.6888
	9.54611	9.81015	12.7828	10.0161	6.70062
	10.8002	20.6057	7.52107	7.06628	8.14192
	9.59972	10.2699	11.6543	7.71854	8.6863
	16.7575	8.65299	9.14014	6.83939	14.8833
	8.10582	13.8143	8.4411	7.33119	5.26749
	12.3243	12.1135	13.4148	8.86584	11.6674
	11.4874	8.04044	11.4798	10.113	12.9413
	9.45983	12.0817	14.9343	10.0145	15.4548
	7.47233	6.01061	11.8227	10.805	13.6493
	10.0252	10.1616	9.34711	6.12905	6.59169
	10.4083	11.9734	14.0414	12.8487	10.1199
	7.67021	11.7557	12.7773	9.59521	10.5039
	12.6298	10.4738	14.8028	11.8525	7.25447
	10.5168	4.62175	10.9135	9.95138	11.211
	12.6837	8.05722	11.6969	6.40719	10.5093
	7.87655	11.6342	12.0434	9.31958	15.3981
	7.77349	9.61764	6.68157	9.91107	6.19166
	10.0185	11.5275	6.6346	9.67409	9.05038
	13.3885	6.97279	13.3174	7.41556	9.69321
	14.5016	18.0766	16.8989	5.0509	6.06137
	7.90185	12.3042	10.4839	6.9992	8.8528
	15.3728	10.6172	11.7737	7.35072	10.0105
	17.7526	9.08508	17.4213	7.60007	18.2129
	17.3988	9.4282	11.9557	8.56363	15.7126
	12.5197	10.3607	7.79247	18.622	8.16439
	9.33671	9.64406	7.97137	10.5652	12.7275
	9.98466	8.58351	8.47117	8.86934	11.0601
	10.1174	9.43733	13.2723	9.5835	12.0186
	17.2515	8.04095	12.6741	8.86896	13.2
	7.36326	6.95756	12.0116	6.46836	11.7669
	9.28219	11.4126	14.0652	8.51532	10.1854
	12.0983	12.4663	11.4009	6.47491	9.07873
	16.8316	7.72948	8.74734	11.4853	11.6083
	11.5866	13.9335	9.96772	12.6139	6.29774
	15.9454	6.8828	8.82648	11.0055	7.13223
	9.05482	10.8211	13.8526	12.2415	8.81625
	16.0832	6.25596	6.26753	8.56697	8.08035
	9.91826	8.65198	18.1039	12.8505	9.80818
	16.8726	8.84272	9.07963	7.80304	6.47243
	6.69284	22.9058	5.33401	12.0314	10.8637
	9.1812	7.54704	11.0582	12.1495	10.6877
	9.46653	14.1154	21.8897	6.98743	6.65224
	10.5	10.2785	12.1671	15.1155	6.67703
	7.83889	14.5488	12.3612	4.70942	7.66389
	31.9166	7.43359	12.207	9.33132	8.39378
	8.02023	8.77984	10.4605	10.858	10.9852
	11.4896	7.47677	14.2098	8.60097	9.08191
	10.7774	18.3628	9.93627	8.60153	9.41223
	10.6021	10.7506	17.8238	5.75079	9.6421
	16.5039	8.11898	8.94381	13.7922	17.3972
	10.1317	10.7872	8.64487	5.49174	11.8883
	10.8564	12.3382	12.4687	6.28631	10.5194
	13.1807	7.58567	7.70113	5.1418	13.0971
	11.3137	10.557	14.3009	6.56058	11.7223
	10.2609	11.8406	8.43275	7.72351	10.438
	10.456	10.9624	13.2018	9.54424	12.5697
	8.11197	9.15021	8.64826	6.855	6.85476
	8.02511	9.23555	11.4095	9.71606	13.9252
	12.7038	7.93015	21.6579	12.2204	12.2837
	17.5289	14.1376	6.45712	8.88562	9.73198
	7.96472	15.3762	7.77562	7.05814	10.2409
	9.10671	7.04916	14.2821	11.4391	8.38201
	11.0969	6.86262	11.0777	8.15757	12.85
	8.36478	7.26972	11.2589	4.39858	11.6781
	11.1918	8.28584	14.5783	9.11687	11.3033
	8.06276	7.75155	8.30948	9.75459	7.61164
	10.0415	9.44699	9.29834	8.94581	8.47792
	13.339	8.33452	7.45623	11.1141	16.3754
	9.81017	13.4801	8.05528	5.14168	13.0971
	10.3941	8.17216	12.3629	10.91	6.94351
	7.83194	11.1748	8.59775	13.1607	12.8107
	9.68394	6.36577	14.9196	4.69039	9.2246
	10.3776	8.83294	10.921	9.48553	5.55347
	15.3002	13.1186	19.1912	9.51478	9.35514
	7.94835	15.6214	10.3948	11.4649	7.59798
	11.9937	10.6351	12.9607	9.81756	8.35023
	9.63947	8.88242	8.42478	9.00079	9.92046
	9.51405	9.06782	12.728	16.7946	9.99652
	8.55576	9.50422	12.7371	8.42777	10.0453
	16.6985	15.3554	7.74356	3.78178	8.5766
	10.9274	14.3305	12.3224	9.94441	6.4159
	11.9659	9.18439	7.05647	11.1665	10.3923
	9.47683	12.4364	14.285	9.68334	15.1635
	7.88927	9.75108	11.1355	7.16036	8.57284
	18.4696	15.9347	13.1281	10.3928	10.7669
	10.3331	9.7873	15.2939	8.0083	13.1152
	7.91495	6.58564	7.90237	10.5799	8.89305
	9.54383	6.75235	7.49607	9.71746	8.80457
	12.3979	9.87492	10.0406	10.1073	7.4768
	9.76875	11.5524	9.99163	8.24153	8.48848
	14.0946	10.5495	6.96735	6.92812	7.34815
	17.3112	11.7923	7.73163	6.29286	8.16158
	12.8396	15.7376	13.3453	5.79635	8.24111
	10.3373	12.2075	7.84011	10.4693	8.78749
	8.9169	10.7146	12.0232	9.09099	6.33177
	8.02887	9.67036	10.0251	12.1896	10.4755
	7.71353	13.2801	10.824	9.74642	13.9034
	8.78442	10.8172	7.28689	7.27803	12.1732
	10.6794	11.5341	10.9114	9.16738	14.5114
	14.1294	9.91583	8.57825	10.104	5.13171
	15.2209	9.6872	7.95183	10.2163	6.39521
	14.2663	6.84097	8.67655	9.89079	10.0005
	12.776	9.1949	11.9088	6.29705	12.3589
	10.3165	9.31409	10.7959	10.3502	8.05142
	23.3827	8.62267	9.87189	8.11332	8.45969
	25.6384	6.51474	8.25273	12.5441	7.97262
	8.02894	10.0071	8.56246	10.9933	10.5548
	7.70231	13.8538	8.02299	6.87164	10.5208
	14.206	10.2192	10.1719	8.67379	9.60447
	13.8061	6.64814	6.45696	9.75938	6.71047
	9.33228	13.208	6.83937	8.73301	9.24595
	7.39798	6.88453	20.9751	10.7156	9.70835
	12.4168	7.50826	9.90593	5.44744	9.10209
	11.1961	11.9804	9.56035	11.6203	14.908
	13.2173	14.1553	9.99373	7.12954	9.74543
	18.8214	9.00998	8.54357	7.2363	6.47173
	7.67564	9.53615	16.0108	8.17553	8.34456
	10.9887	19.0355	9.14066	9.18642	7.49002
	8.49272	5.83184	9.23793	9.06013	7.08786
	11.1377	7.42087	17.2498	11.1809	7.46108
	7.50164	6.23902	15.9396	7.6122	11.7717
	9.18901	6.74597	8.14623	7.52033	10.8104
	13.5047	11.26	6.9993	6.75135	12.8595
	10.2483	14.1493	12.5362	9.07272	11.2343
	11.4416	6.52741	9.72817	18.8206	11.0169
	29.138	10.8444	7.70986	9.58954	6.62517
	9.86984	13.576	9.44616	17.5615	17.1584
	8.83742	10.9728	11.5061	7.4755	8.2456
	6.63125	15.5089	13.658	12.1654	8.55418
	10.9603	10.1941	8.21643	7.16846	10.1483
	9.44919	10.4888	13.607	6.68831	13.0385
	7.32923	8.39602	11.7445	9.41756	9.18272
	10.5975	7.26408	15.2648	10.4319	17.904
	11.2505	9.36804	6.35871	12.8929	16.2392
	24.518	17.5626	11.9629	6.75198	10.3617
	7.07797	12.2636	8.53583	17.3072	12.3334
	8.6504	5.00656	11.7492	9.26189	8.16336
	8.50411	7.78604	23.4006	9.3636	10.9592
	11.2173	6.84578	9.19997	5.32009	8.79666
	17.4107	6.25262	19.8976	7.30178	9.11327
	18.3003	10.277	13.9804	7.59569	7.61971
	13.1692	9.0934	7.97896	9.59418	7.83351
	13.4886	13.2822	20.9508	8.68327	10.7497
	9.844	8.54738	8.04918	6.97108	7.10587
	11.5889	16.9674	13.4938	7.95365	6.67137
	9.83916	10.4644	8.34292	6.89129	6.82307
	6.75377	9.45079	5.41682	8.89615	9.28181
	14.8513	11.9614	9.05704	9.72011	7.71632
	12.1305	8.49077	6.67311	11.4158	11.2483
	13.8242	12.066	13.9478	10.0435	8.33885
	13.585	8.56081	8.34574	10.2559	11.4149
	10.8292	6.45883	10.3387	6.62531	12.3255
	7.53833	12.413	8.2085	6.72925	12.7434
	17.12	7.24226	10.9856	10.7399	7.25069
	16.2828	11.6233	8.53628	14.0682	10.2035
	11.0784	10.4883	7.58729	7.66755	8.79685
	13.0096	10.9927	13.2717	12.4556	16.2638
	7.38006	8.77764	9.3633	9.34007	9.08888
	10.7409	8.4132	19.9273	7.98973	8.01773
	14.1646	11.8649	9.37427	8.77051	7.2131
	12.0102	7.91338	6.88282	6.46285	13.4151
	10.1066	10.7698	11.9943	7.89995	9.50166
	10.4084	6.11141	8.15166	6.35623	10.051
	14.2797	10.2544	20.0411	8.95005	7.75035
	9.31556	10.9286	11.2363	6.44859	8.78511
	12.3897	13.6485	8.99744	10.0322	10.8489
	9.57438	7.69463	12.2285	4.598	9.06639
	7.56037	11.9139	15.5084	13.1645	10.6477
	10.9918	12.5643	8.9048	5.6572	13.3201
	7.54414	10.232	8.36061	15.3619	10.9869
	10.6846	6.93918	6.57411	9.44845	9.10346
	16.9703	12.8624	6.62668	7.34756	11.8714
	9.93295	14.1826	9.6544	8.80728	9.20258
	8.15613	11.9767	8.2041	16.2614	9.8657
	9.79216	7.84621	8.49374	6.13686	23.6224
	15.8566	11.3215	9.52695	6.57049	8.98258
	12.6295	8.9088	8.76556	7.16398	17.5549
	10.372	9.69735	10.2095	7.1378	10.7423
	11.579	7.96481	8.36201	7.51265	14.2492
	9.57055	9.44412	8.05443	16.0477	13.8907
	13.4029	10.6941	11.3179	6.16431	12.8973
	9.47891	14.1854	9.65922	8.75466	6.65952
	10.8986	9.26453	10.0566	10.3649	9.65806
	17.5217	12.773	15.7422	7.41834	10.4704
	11.2021	7.32101	11.8311	8.99621	10.1653
	11.6611	10.0102	13.2794	8.42754	8.85248
	9.43142	10.2155	7.38348	9.02334	9.12425
	11.2251	16.7557	7.44773	7.31067	6.56888
	14.1473	11.5513	10.4437	10.8199	8.31526
	12.7963	12.3554	14.9512	10.1879	10.515
	9.10137	10.2005	9.25315	8.79206	7.32232
	13.5846	6.8397	8.15326	7.52422	8.00538
	8.88075	8.58753	7.97996	13.1893	8.68985
	15.2095	12.6456	8.3476	7.50904	15.7844
	14.4586	6.97711	6.56438	7.81216	7.70926
	7.27958	9.74789	14.5807	11.5822	8.64371
	14.0658	13.3	10.0955	8.39476	8.1812
	9.40609	12.2173	11.0502	7.44685	7.41973
	9.6246	8.66167	7.43847	9.92849	14.9854
	9.43929	9.3877	9.1564	8.54132	7.57563
	9.33322	8.67669	8.20508	6.37416	10.665
	12.4908	8.84306	7.83592	7.72441	15.5301
	10.9355	5.79937	14.8105	9.09632	12.4639
	14.8671	7.30632	15.0559	10.2813	8.03046
	8.98403	7.73219	12.6077	7.48971	16.9672
	11.5035	9.32747	12.4787	7.23404	8.93614
	12.9241	11.2401	15.5323	13.2288	8.64107
	10.1881	10.0681	15.7964	8.08993	17.919
	12.6074	8.39123	9.32001	9.65684	18.6124
	10.3142	5.43322	9.11001	4.97517	10.2693
	9.66218	16.9998	11.9902	8.6333	4.96969
	12.2001	12.9574	13.6346	7.28891	8.1069
	10.5794	9.64283	6.43483	4.94741	11.1708
	9.58303	14.871	15.5004	11.1922	12.5942
	7.50066	10.0295	9.76438	9.34787	8.53412
	23.8997	11.8768	8.13217	10.1644	9.04836
	14.557	5.69919	8.51916	8.73153	11.0371
	13.1499	8.6737	13.228	16.3957	12.7108
	7.85702	6.65689	7.74674	10.3733	10.1756
	9.97995	9.11661	9.56071	11.0373	7.44899
	9.62204	11.4445	13.1252	10.7364	9.95354
	16.5671	9.29476	9.24267	12.0137	8.79407
	10.3138	9.5296	15.6154	6.4975	9.91864
	18.3552	8.99718	12.1287	8.27743	8.02082
	9.23237	7.96154	12.3014	10.9341	10.2446
	18.5627	9.13674	15.416	6.07353	10.9611
	10.7666	7.27496	11.1475	7.5629	8.02142
	12.0134	10.1177	6.66303	8.10813	10.2738
	8.6604	10.2575	15.6297	10.2465	6.81765
	7.29093	13.0444	10.6198	8.15847	6.14814
	8.70339	10.1437	7.3262	10.2052	7.18307
	6.82047	8.03165	6.71823	6.67195	8.81421
	11.4511	7.47574	10.589	17.4061	5.85679
	11.9448	7.60987	8.55612	7.74078	10.7757
	10.5668	9.01831	6.96093	8.90127	8.21619
	10.9111	7.35961	13.0997	12.207	12.154
	18.9425	16.3739	10.0711	7.30965	11.5252
	12.3092	4.96382	12.4424	7.31122	7.49762
	11.0827	10.4764	9.51247	9.43937	6.14667
	10.9804	9.18733	12.307	11.4084	10.9786
	9.61248	6.67618	7.74872	6.79157	15.2227
	10.1325	9.477	16.2252	16.6383	7.0773
	10.0391	18.6671	16.6018	10.8647	9.6537
	18.6384	12.3682	10.5565	6.86575	8.68852
	13.3943	7.65983	12.7541	8.3474	10.3874
	11.4976	7.93713	12.8525	9.14635	9.25905
	15.5192	7.77102	8.64835	17.2936	7.92676
	16.3572	14.3942	6.94671	8.99918	6.0143
	8.33674	8.51796	11.3975	10.3437	8.51861
	13.859	9.18577	7.55724	6.69561	9.5159
	13.735	6.68836	15.9706	4.68422	9.18198
	8.29686	9.69281	7.92772	10.3838	6.74744
	16.612	12.1074	10.5412	13.996	8.17464
	10.0262	11.6018	6.77588	14.2487	11.0691
	9.01257	9.20454	10.1359	12.7314	8.1871
	10.6823	12.7664	11.6032	7.5064	11.6935
	11.4658	8.30855	12.6457	9.70337	7.76328
	11.8393	10.1113	9.3924	10.5573	11.2092
	8.41319	8.39324	12.5673	14.0174	9.53766
	19.4204	8.44841	11.5196	7.76168	6.55713
	11.3042	14.318	6.72844	10.1375	8.57242
	10.203	11.1723	14.7745	7.50233	7.9234
	13.1931	20.7569	8.39322	7.83097	8.3848
	13.173	10.2844	26.6777	6.68399	7.55616
	16.7253	17.5379	10.811	7.67905	7.51919
	8.38033	8.91428	21.286	11.0898	10.8022
	10.5892	10.224	17.8682	10.3035	6.07802
	11.956	10.4825	12.1294	16.0304	14.2557
	9.65644	15.4023	19.7323	10.1972	9.37216
	13.304	10.4756	15.3279	7.99517	9.23965
	11.2529	11.7818	12.1775	9.65231	6.61779
	8.46834	9.61594	18.3722	5.08624	6.11292
	8.06237	13.1593	6.61982	6.41916	9.18085
	7.78542	8.69325	7.41218	7.79011	14.6606
	7.45416	8.84823	11.7943	9.18491	9.03359
	9.25911	9.63405	12.1817	7.31156	9.21484
	13.4485	10.4003	10.5619	6.94775	13.9328
	7.24245	17.6293	9.10458	6.54667	9.67312
	13.7027	8.87152	12.2938	6.93281	7.29614
	8.19177	8.27814	9.44676	6.72176	7.8755
	7.59977	6.51646	15.7379	12.7747	9.95657
	10.2869	8.93119	6.7158	9.17145	7.87796
	11.6893	14.239	13.7956	8.26638	10.1749
	7.67112	13.8389	12.9139	15.5918	8.91507
	9.66402	13.1571	11.4058	11.0884	13.9122
	8.86293	9.02964	11.1495	13.7132	5.80068
	10.4765	26.0948	9.42251	6.03413	10.0921
	7.8183	8.06261	13.8194	10.263	10.7856
	9.03881	9.00402	22.6838	17.7232	7.9941
	10.6643	6.53832	7.97148	9.79544	8.21579
	8.15124	7.11621	9.54632	7.23573	13.955
	13.1545	14.5312	12.7961	4.66803	9.08024
	13.0093	8.18371	7.08477	6.34815	14.7142
	13.3825	17.9502	7.19736	7.66171	6.89782
	11.5814	6.75555	17.2515	14.8866	8.35352
	17.673	7.7264	13.4171	11.4603	5.87017
	16.3531	18.733	8.55951	6.68272	6.85481
	13.3999	9.91212	6.17937	20.4836	7.60285
	14.4612	8.18721	13.0389	7.76529	9.95474
	7.81742	8.12224	14.5765	9.92621	10.4411
	10.6503	8.5492	15.0742	8.17105	10.8672
	11.2323	12.0117	11.3553	5.48811	8.91111
	8.61004	15.2874	8.09962	4.69239	12.4805
	15.6187	8.45991	9.54744	13.2655	9.50463
	9.15982	9.33729	18.1224	14.5934	14.8562
	9.99508	13.0474	11.5529	10.801	8.22773
	7.96116	10.488	19.8951	4.81035	5.9418
	9.98433	9.71046	13.8258	12.1477	8.8694
	7.65778	8.90646	8.05124	6.05973	8.19839
	8.02291	14.3808	8.67284	8.16472	9.26253
	10.6182	10.3711	10.2085	17.5771	9.93326
	14.3485	13.5665	9.37189	10.2625	8.02613
	12.9622	7.87968	14.7274	12.1115	6.63091
	11.0412	10.3272	12.7379	7.24352	11.6919
	8.95869	14.1605	9.45606	9.48236	8.27708
	7.69787	16.6717	17.5179	7.25319	4.95268
	13.7322	7.90752	8.28907	9.84371	9.82335
	11.7746	10.5377	9.57353	10.6916	6.41381
	9.73794	7.05322	15.9895	7.58709	8.02522
	7.99271	8.30085	11.4415	6.8611	10.9334
	17.2002	9.88323	9.00648	17.6	20.1526
	9.04725	9.92505	7.22605	17.266	18.0239
	12.0873	10.4151	7.37219	6.84058	8.25693
	7.77805	13.1596	10.8911	10.4348	8.14946
	9.17348	16.0154	12.4341	6.01317	6.60001
	12.2984	8.9737	13.3532	9.88753	12.8068
	9.77546	6.34592	6.96033	9.81426	6.11351
	9.38993	6.33829	7.75429	5.96745	9.71951
	10.017	6.60637	7.60795	8.27851	7.19755
	7.81835	15.0916	6.61587	5.72963	9.59871
	16.5932	12.857	6.71753	6.73234	6.65954
	11.9212	5.90781	15.1943	6.54691	9.4144
	8.81888	12.5393	8.05187	9.16041	13.3354
	10.7172	11.7353	7.42632	6.32557	15.2239
	10.9399	12.0615	11.7482	14.2796	9.2262
	8.56291	11.2845	11.1791	11.5084	7.32264
	11.5845	14.3245	6.58824	8.03997	16.4347
	14.3475	9.37407	5.73608	10.3236	6.85985
	8.6793	20.104	11.3101	7.0218	10.0817
	13.1791	14.5612	6.7084	6.89703	10.8531
	8.57553	7.7239	6.71068	7.04182	9.30421
	7.99345	10.3723	8.35927	6.75617	6.25954
	17.4984	14.1335	12.9468	6.35104	8.67757
	16.9269	4.95128	9.04109	7.47181	9.18821
	15.1361	16.2606	10.1323	11.467	8.85745
	14.5449	8.7173	12.3057	4.40584	12.7135
	7.16889	6.98621	7.57367	9.899	8.47559
	12.4695	11.2038	7.74937	6.67184	8.71126
	10.4229	8.66151	11.1767	5.27045	7.5264
	14.3393	7.03106	14.5665	6.70938	6.95983
	7.52289	8.31827	8.66844	8.17432	8.41796
	13.3471	16.3692	7.0204	7.47329	9.35477
	10.1091	11.8957	11.9517	9.5715	9.67031
	17.2367	7.23131	11.3067	6.96081	10.1395
	9.76566	10.9924	10.8049	4.71878	10.0855
	14.3045	10.7194	12.6839	6.8855	12.6693
	11.4645	6.32498	9.77523	7.31426	12.9679
	8.23792	6.24807	11.7344	11.4181	7.26339
	12.4202	15.3583	12.2183	7.51725	8.51236
	16.7337	13.1193	9.08051	7.22551	7.15811
	8.5914	11.1158	10.7452	6.32892	8.31493
	11.3374	8.28684	10.0785	6.5837	10.3854
	11.2153	9.06068	12.2012	9.06791	9.32495
	11.6497	10.123	5.41375	6.06633	13.7444
	10.177	10.1733	8.21462	13.7931	8.91457
	8.00163	18.6329	7.50427	6.71497	11.9257
	14.3787	8.5404	7.69856	7.26182	8.71112
	12.6501	9.09182	8.50223	7.84121	6.91642
	13.2495	13.3057	7.55881	18.1028	7.48735
	6.62568	7.42599	7.84299	6.43257	8.99192
	9.48288	12.4691	14.3476	6.57926	13.787
	14.6184	7.95686	15.4244	8.95329	13.4179
	8.01251	7.32133	10.5801	10.8916	10.2591
	7.74359	9.56512	12.9654	6.96861	5.89798
	8.65051	12.8751	8.09989	6.88744	11.2094
	15.5278	15.6127	12.8257	7.09672	8.63729
	17.0323	7.10436	11.2494	12.5539	8.37443
	16.2296	8.69584	11.942	7.99567	10.9789
	10.5994	14.0263	5.07956	10.2066	8.06052
	8.47003	8.32314	12.3858	8.68652	10.2939
	10.1845	22.4661	9.68754	16.7936	9.55692
	14.9294	8.62511	19.4405	10.8614	9.13517
	8.95078	5.90485	8.37945	4.18361	7.39047
	15.1915	10.8728	8.38332	10.7854	7.39175
	8.67609	6.26669	10.9639	9.0068	7.66736
	10.1702	7.68517	7.09281	7.62748	8.24158
	9.27473	7.87053	6.98976	15.1465	9.06862
	9.53167	9.39695	7.75628	11.8362	8.30809
	7.58716	7.81819	11.1342	7.98095	10.5398
	14.6197	10.4598	11.0199	11.8691	6.55504
	13.1924	10.6733	8.57466	11.3511	6.34272
	10.617	8.47236	9.18788	10.0916	8.33156
	10.3982	7.85916	10.7767	7.98486	10.1047
	10.5728	13.9475	6.97226	14.1698	7.20299
	7.53288	8.3633	11.3763	9.25904	6.83636
	13.8512	9.92648	13.8428	12.7712	8.01695
	10.8716	8.99441	9.37654	10.1693	5.16923
	12.8264	10.3987	7.77258	10.6535	9.09606
	14.055	8.50225	13.0151	11.4491	7.90607
	12.029	8.61623	9.79151	14.3809	8.79443
	10.9571	6.7134	13.3672	9.32946	8.10688
	6.86297	12.6542	12.8983	12.0596	9.74843
	13.5002	14.3351	7.37048	10.6299	9.10123
	14.463	9.90369	12.2953	9.96049	12.2897
	9.6692	15.496	7.44698	8.41345	7.83808
	11.8609	14.8378	6.54608	12.6192	5.70933
	10.0054	11.5247	11.2814	4.83781	10.4933
	8.56164	8.09762	6.91219	10.9025	9.14612
	16.4107	10.3756	10.4415	7.41878	15.1604
	11.1484	9.82037	7.5733	9.82708	9.31536
	11.2167	9.2588	11.4813	7.37507	5.79036
	9.13219	10.4769	13.4672	7.40136	10.6885
	12.0185	18.7534	8.75573	9.80048	7.58433
	8.34551	12.8705	7.16549	8.86502	7.52135
	11.2567	9.11299	12.2281	5.93313	8.95383
	9.66233	9.38201	6.76941	9.71556	7.87597
	10.9182	4.79646	18.1207	6.90918	8.10891
	15.0827	11.2419	15.329	11.9416	13.4814
	22.8497	8.28148	13.7958	7.25158	13.3451
	10.15	8.76416	9.32895	8.11353	7.86319
	7.82969	11.8006	9.55519	14.4953	5.63872
	11.4294	9.45689	15.0892	11.5462	12.3188
	17.69	8.2083	10.3514	8.6475	6.9014
	21.4943	8.80085	12.0581	14.0439	14.0708
	9.53881	9.11085	18.0166	8.1315	9.28496
	9.84698	10.0268	8.10289	8.63969	8.47905
	10.1897	14.8302	7.89152	11.838	17.2954
	10.6175	16.7097	15.7765	11.5641	16.6298
	18.8992	8.71554	6.82359	13.9453	7.17628
	13.1536	8.03168	6.86992	9.10821	10.8493
	11.9958	8.93065	8.85313	9.06882	7.11372
	11.8391	8.59625	6.35996	8.14796	8.04204
	9.30785	12.9851	5.54575	8.66297	17.0563
	11.3267	8.43886	8.31921	11.4739	8.77926
	9.69385	11.4876	11.366	16.2832	8.3001
	10.0791	8.89192	12.2999	10.217	10.0588
	14.7396	8.09264	8.41643	10.1572	12.5505
	11.1598	8.32584	7.82329	11.229	7.72328
	10.8353	9.73143	13.342	19.96	7.58652
	15.0549	8.49439	12.3435	7.4293	12.5952
	7.65289	10.5781	9.84218	8.03836	9.22079
	11.9979	7.80905	9.18102	9.88123	9.52884
	8.09917	14.0512	7.0613	11.428	15.0677
	8.91513	7.8182	7.32185	6.37755	7.42376
	10.1991	6.3129	10.6126	9.87742	8.90677
	15.9459	9.11627	8.02048	10.7151	15.078
	6.63863	5.39154	7.43842	5.70083	12.0298
	10.1467	7.47855	12.2494	7.82456	12.3194
	13.2237	8.56596	13.0835	6.35513	11.1481
	8.83906	8.691	15.9043	13.8671	7.93194
	11.6507	8.6839	7.69863	6.72924	7.00945
	9.32922	9.28174	12.5076	12.2626	9.27569
	8.53264	8.97412	9.1607	10.3166	10.5376
	10.9196	8.69523	9.99226	4.96623	9.00875
	12.6065	9.93887	10.5477	14.3957	8.71588
	15.1479	12.8597	16.0798	9.14617	9.85486
	14.5395	11.988	12.378	9.49047	8.11318
	9.69255	13.417	8.09983	9.89518	8.33391
	15.6228	11.3068	6.87719	8.80241	6.29088
	10.4864	8.50162	18.8975	9.0566	9.74938
	8.68166	11.9064	15.9538	9.27843	7.47072
	10.8759	8.886	11.8925	13.9655	11.5426
	14.9022	6.03987	6.30973	8.98147	6.331
	7.44577	9.63552	16.9361	9.41285	8.94589
	9.7888	6.41223	6.66678	6.15	9.74134
	13.4294	12.9624	7.54558	8.66349	8.37474
	8.98675	8.61195	7.01617	7.30738	8.22477
	8.61085	10.9972	6.73132	8.16795	7.79593
	8.58793	9.83418	10.4037	8.69327	6.6389
	12.5613	6.37843	13.2927	10.6118	8.8944
	11.4285	8.27885	14.2328	10.322	13.5742
	8.64141	7.74335	11.2786	10.7676	10.7155
	13.0661	8.3794	8.40122	8.94071	10.9009
	9.56115	13.8957	18.4308	9.61714	10.2992
	10.0478	10.9444	11.6276	7.33481	6.63706
	11.4289	6.14034	13.8532	12.2761	7.88535
	10.5245	8.65159	15.2927	13.2814	9.74158
	10.3531	6.82667	7.79995	6.64799	9.06045
	14.3245	8.14412	14.9051	17.0413	10.3186
	7.52985	8.45762	13.5666	7.58137	6.97288
	20.6398	9.1494	5.24237	7.22612	9.36019
	7.86664	6.71397	14.1033	9.87092	14.0439
	7.98512	9.78445	9.49027	13.6098	11.9301
	14.1553	8.54978	13.6344	10.3874	9.94722
	10.2067	13.1022	17.0958	11.2208	12.9592
	13.2786	7.5648	5.5362	11.6726	9.63866
	6.96009	5.50411	9.52614	10.2765	13.5807
	12.6789	6.83461	12.9531	6.22052	14.96
	14.859	13.2103	9.37063	9.39762	9.01223
	8.2159	12.2752	13.7456	10.3919	14.2482
	12.7053	8.62765	15.5629	7.84887	6.4157
	11.8058	9.2453	15.9797	12.3969	7.13192
	6.54416	12.0442	10.1812	9.18912	21.2165
	9.61688	11.4972	8.47621	7.47836	7.74908
	12.1175	11.969	13.155	8.23072	6.31905
	14.587	11.6681	8.1037	10.8074	8.62009
	12.3369	11.6486	13.0699	9.68264	13.0604
	10.7371	9.0049	14.8507	11.2661	6.84562
	12.6597	8.62087	17.668	8.94925	13.2799
	9.21654	14.2738	17.2613	11.366	7.20525
	15.1087	12.4434	19.8771	8.41872	9.57787
	10.1069	8.97498	11.9599	8.17451	10.5691
	9.93646	12.0774	8.04593	6.42312	11.5082
	13.9289	6.98985	16.1546	12.6828	16.7166
	14.877	16.9065	16.9942	7.53811	13.1969
	10.3634	11.01	9.85645	7.77264	15.8296
	9.03899	11.9511	10.7835	11.3373	14.4988
	15.1961	11.5163	12.4951	6.46608	8.89455
	8.3021	7.73767	11.0479	6.94732	9.50741
	8.15347	10.8001	17.7264	4.36962	8.88396
	8.62723	7.73183	8.54035	8.75345	6.53293
	8.60539	12.655	12.6178	11.5267	17.9007
	11.4848	12.241	8.33685	6.57262	12.4067
	12.7682	8.4827	6.06724	7.71279	6.45361
	9.66355	7.02377	15.2684	9.44651	14.8352
	21.3656	10.806	7.1512	9.60685	13.568
	12.7417	7.95295	8.72311	8.54493	10.3539
	10.1426	9.37133	8.76536	6.46808	8.50954
	9.57945	9.4209	19.1381	6.95035	8.05381
	10.6429	10.9064	12.5169	6.71681	7.47307
	9.4055	9.21669	14.0467	5.68121	8.22303
	17.4706	10.1863	6.65514	14.5325	10.8079
	10.4211	10.8536	11.1642	4.64593	9.32865
	7.50967	18.7754	10.6787	11.1296	7.69053
	10.7953	13.2472	8.0311	6.50712	6.59574
	12.8178	9.23818	11.0714	6.87281	7.76743
	9.43296	17.064	14.9526	12.5523	7.56161
	7.49641	22.7506	8.67404	7.83185	10.3015
	13.7751	13.7898	11.6588	13.7605	7.55259
	9.02507	21.81	11.2	9.30412	14.8713
	9.91488	11.9886	11.4095	13.1778	9.06445
	11.0565	6.43263	8.33834	7.26106	7.72701
	12.4175	9.72287	10.2312	7.88026	6.49011
	13.2199	8.20202	11.8423	7.27485	6.05535
	13.9495	26.3451	12.1419	15.2576	7.83898
	9.30896	4.99298	6.98775	6.64868	10.2141
	7.95519	9.49403	7.96702	10.3254	6.33021
	9.3082	5.85788	16.4151	11.2264	13.7923
	14.2771	19.0338	16.5054	6.76467	13.6773
	6.81138	9.1624	7.37842	12.2776	5.81148
	13.0867	11.2417	8.36676	6.64039	10.1886
	14.2587	7.97881	11.322	7.31836	9.34536
	10.058	8.71198	15.6009	12.8911	13.1874
	6.71414	9.27312	18.0845	6.67317	8.59456
	12.2311	11.7574	13.9086	11.1172	8.37318
	10.8468	9.36365	8.59792	8.75362	11.6024
	15.4272	7.87164	10.1027	11.139	5.0282
	13.9877	6.68917	10.7243	6.67126	20.342
	11.47	10.7646	13.4745	8.52613	9.93478
	13.0963	13.5531	15.2094	18.415	9.60195
	12.0227	16.5098	12.3995	10.5431	6.42748
	12.5801	10.5316	6.43166	8.83887	9.41032
	12.7743	6.02812	13.7496	7.28121	8.0571
	7.79648	12.0777	8.50243	7.52204	8.72251
	8.01481	14.7285	6.14967	7.8517	8.61533
	12.4858	10.7685	17.9851	9.39951	8.239
	9.14026	8.68473	13.0415	8.41644	13.5417
	7.59904	10.9546	8.75438	8.59044	11.0859
	15.4503	10.6533	9.21866	14.6307	7.68524
	7.34065	6.00944	18.6891	12.6689	10.109
	17.1265	4.52717	6.91946	13.2731	8.62487
	9.30059	8.72079	12.5838	9.09194	9.93917
	9.36774	11.1702	13.6163	12.8725	5.22861
	9.97543	9.66244	6.84615	7.99955	9.30549
	8.89946	7.22996	12.3979	7.60067	6.63484
	9.69802	13.2745	11.8582	10.4574	11.047
	13.9446	19.3151	8.79624	14.9396	6.7083
	15.8098	8.27854	16.2847	11.2213	7.68054
	16.0896	7.83504	8.80267	8.20171	6.7621
	18.2534	9.98289	15.5245	9.20269	7.33349
	11.7842	9.77714	9.09766	9.85671	9.21531
	8.08163	8.67487	16.9588	10.4586	5.85754
	12.3943	9.11767	16.8877	8.72656	17.6161
	17.2198	19.6154	5.99553	10.1438	9.3026
	13.1417	7.98009	9.60873	9.3683	8.43747
	12.1414	9.97934	9.46912	11.8662	15.5588
	8.39374	6.3506	16.0065	7.31326	8.59891
	8.04007	10.6804	10.0603	5.14558	10.0958
	19.8996	10.5831	7.92416	7.10292	10.0068
	7.21592	6.18304	12.0669	8.12177	8.95123
	13.5787	10.6451	10.569	8.39967	8.55443
	10.8	6.60962	13.0766	9.20311	10.9856
	7.755	11.7759	11.7246	11.4441	8.34494
	10.8554	10.0951	8.36529	20.2461	6.42159
	14.4208	8.99354	7.71495	15.2098	12.7925
	10.5196	21.5668	8.09115	8.77626	13.1723
	9.3562	6.39445	6.84129	8.45328	8.95338
	8.7716	9.30494	16.7343	11.7506	13.612
	9.57849	7.17989	13.6277	7.53858	5.80432
	7.89914	6.14172	20.5328	7.73068	18.164
	10.9591	8.06195	11.1444	10.1176	11.5802
	15.1755	10.2685	6.43481	6.02314	9.96867
	9.09271	9.25951	10.6512	7.11928	9.04749
	9.51642	16.8699	15.7344	15.112	7.90797
	21.6119	6.54723	6.86293	10.5862	9.03529
	18.4752	14.7437	6.8418	8.21832	8.84686
	10.715	6.38958	13.7334	10.1875	13.2823
	7.90685	9.77266	6.73437	9.16705	9.53034
	10.6595	9.03853	10.5657	7.64055	8.75577
	11.0596	12.0315	7.06392	11.5531	8.75507
	9.91534	16.1392	8.61237	9.08889	10.5869
	10.2922	8.99172	7.93854	7.37654	9.39107
	11.4299	12.4049	6.83073	7.05235	10.0097
	7.35758	9.86807	14.1702	6.87603	11.4643
	9.4708	8.78481	11.9422	7.9477	6.15378
	10.029	8.33244	15.2886	9.45622	9.63173
	11.7812	8.48176	15.0925	14.5787	11.912
	14.0606	16.1423	8.41815	13.4774	10.2388
	14.0921	8.92866	19.4286	7.98314	14.0555
	8.88525	8.79368	11.2642	10.5685	7.82338
	22.5527	8.21391	10.5927	9.01388	10.0482
	11.5604	14.3783	11.8471	10.0059	11.9268
	11.2994	6.49142	13.3236	8.74662	11.6032
	10.6126	8.05256	14.8037	11.2647	7.0357
	14.7737	7.53286	8.98842	6.74899	8.7381
	12.1879	12.3851	11.9804	7.80781	7.80611
	13.9086	11.6862	9.9386	8.28761	9.24889
	7.64727	6.12889	7.95688	12.7201	13.5112
	12.8154	9.0721	10.6716	11.864	7.63696
	10.353	8.54374	13.1397	7.13979	6.22121
	10.7133	10.1907	12.5591	6.948	7.93515
	10.3266	9.05432	11.4724	7.35067	6.51098
	9.67071	7.6715	5.98884	11.0197	11.2284
	7.96569	9.27483	13.444	8.51612	9.64804
	12.1172	11.4589	13.0506	7.21448	7.29621
	13.79	8.25396	10.3518	12.4731	16.6818
	10.9189	11.7974	7.89589	8.66142	9.86562
	11.2424	13.8135	12.6708	12.079	11.8455
	11.4834	12.812	20.2567	13.9512	11.8329
	6.56165	9.82293	12.1273	7.07988	8.02045
	9.27717	6.37152	14.6059	12.531	6.08102
	8.02672	9.023	9.76519	10.6214	9.22245
	12.2691	13.0665	10.4077	5.74205	10.7254
	10.2493	7.10131	10.4059	14.1288	5.78536
	11.9769	16.9057	11.8805	4.53988	15.4109
	14.9205	7.08408	15.902	10.0975	21.5126
	10.1825	8.76902	4.57584	15.9877	15.2522
	11.5997	17.5242	8.42413	8.62639	9.80666
	15.6812	20.9471	11.7947	9.1428	7.3792
	10.8555	10.2699	16.9831	11.3541	13.1606
	9.43549	10.1883	9.16671	13.5261	15.9268
	11.9474	9.95937	7.45749	9.68398	6.42185
	13.7405	9.34685	12.7969	11.5758	5.97189
	13.3074	9.52691	17.0252	9.07743	8.80048
	12.4009	15.0871	12.0436	7.57869	6.24118
	8.98222	9.01595	12.5406	7.16807	15.3559
	17.3438	11.8646	7.39004	9.54753	10.4288
	7.48502	11.4466	11.635	7.14112	10.248
	10.5005	11.9729	8.95158	5.30361	9.10144
	22.3442	8.04314	11.0305	7.78418	10.3075
	12.3212	13.7811	7.04662	11.4551	10.4058
	11.0871	8.69537	14.7606	7.2906	9.43006
	10.6504	9.05204	6.48759	7.82995	8.61782
	10.1957	8.37902	11.0108	14.7811	10.7462
	18.3133	11.9826	11.4007	7.57485	8.13541
	17.3932	10.5575	9.71833	9.99494	8.40141
	14.1771	13.019	11.2743	10.6405	12.4275
	16.2616	16.1504	11.3971	6.43639	19.082
	7.66822	9.4111	7.3501	10.4155	9.94107
	9.76799	7.43538	4.54883	17.4597	8.25904
	16.6669	9.91287	5.21319	6.77386	8.93909
	9.13449	14.8143	14.2926	9.65258	9.05752
	12.3771	7.06766	8.47807	8.37185	10.0476
	7.33858	5.18402	13.5922	6.98035	6.0267
	15.9114	20.4921	20.4068	5.93799	5.72876
	12.4515	15.1869	7.76884	10.8568	11.8557
	8.4357	6.9286	10.1986	10.4705	11.6541
	11.4455	8.5064	8.71031	13.4188	12.4919
	16.567	8.495	12.7012	10.6053	8.19966
	8.03979	21.0422	17.7954	8.92244	8.05654
	13.4302	10.085	7.06483	6.19122	12.403
	16.8198	15.0964	9.47063	9.23764	11.1654
	20.0846	9.90042	6.62735	7.65592	9.39362
	15.396	11.9777	9.65659	7.94225	7.06179
	15.9982	8.88379	7.58252	12.425	7.03073
	8.31846	11.4699	15.7128	11.2983	10.1008
	9.52355	8.36468	8.72487	11.4186	9.34813
	9.10505	12.5965	6.58709	6.44006	10.6735
	7.15316	14.4668	16.4665	9.25555	10.3827
	11.8123	8.07028	13.2978	6.54283	8.13786
	11.0721	6.78884	13.8053	9.4324	6.52229
	31.3589	26.0068	12.1253	11.1669	9.86223
	8.77119	12.6488	14.7379	12.8268	11.6854
	14.1892	7.92406	12.3107	9.46118	9.00596
	8.20875	10.5757	11.0111	11.3105	7.86999
	12.3524	7.77309	11.5276	12.1623	8.55142
	11.0232	12.9181	14.4437	7.03342	18.191
	7.81609	12.6113	8.95786	8.65583	9.31681
	11.9615	12.5891	17.3426	6.17698	7.60756
	8.28118	6.07048	11.9318	11.1248	9.99587
	14.5404	5.01523	10.3715	9.93782	7.36884
	11.5736	10.2483	9.60649	11.2049	12.3349
	9.74488	11.5467	7.22708	9.03921	8.65708
	6.90911	14.0619	10.7738	5.0686	12.2385
	9.01684	12.2874	12.9652	10.2453	6.67997
	8.78689	8.53807	6.58945	10.8198	9.48851
	13.43	10.2648	7.96771	9.21319	13.7773
	11.3277	9.36455	8.24163	6.42845	6.91502
	10.4021	10.8392	6.48668	6.84895	9.01545
	8.47053	11.6348	12.847	11.2003	7.93212
	9.80458	9.41257	11.243	13.1829	10.3843
	11.5109	8.98113	11.0976	7.17625	7.5196
	7.52479	10.6474	11.7581	9.53856	14.2494
	8.39768	8.29869	11.2984	13.0071	12.8764
	10.0946	10.9021	6.67508	8.06476	9.08245
	11.6033	10.7944	18.8557	12.2757	9.42144
	10.3203	12.2345	9.81707	8.36318	10.1385
	14.6303	11.9057	6.40316	11.7012	15.3795
	13.3946	8.24549	7.36909	6.32372	9.21812
	9.44849	12.1141	16.4688	6.22845	13.8185
	12.6455	12.3105	14.3625	14.3154	13.7079
	7.2068	8.09649	9.5172	8.96836	11.0343
	8.03496	10.6298	11.8414	9.19565	10.4851
	16.0293	10.3882	10.9691	6.08713	12.2934
	12.1716	7.20036	11.9927	4.77731	8.27178
	9.70405	7.51783	11.604	11.0612	9.9157
	15.2119	8.87562	15.0094	9.33794	10.0571
	12.1283	10.5201	12.4523	7.09937	11.5851
	16.9897	8.55618	12.5844	11.0115	8.55788
	10.2628	8.19199	9.90379	8.32605	9.54352
	7.51407	9.51741	13.8807	7.54682	14.0463
	14.1229	11.3628	21.0689	10.1405	7.42038
	11.9139	7.16076	13.8208	8.86396	7.96413
	10.4392	8.16862	5.60309	13.1079	6.17075
	7.56101	12.3824	8.09542	7.04714	10.532
	14.4849	13.5972	14.3776	8.95475	6.35857
	7.81792	6.73372	11.4317	11.5515	7.72792
	10.7075	9.12403	7.72189	9.438	12.7503
	9.43785	5.20815	10.3868	13.0759	7.39402
	7.40227	11.1591	7.86957	11.6485	8.21866
	9.15102	11.7512	12.6668	17.1838	11.1522
	11.8148	10.6434	12.8735	9.59401	15.6708
	13.1779	10.0804	10.039	11.4767	8.18931
	8.78259	6.71608	10.6434	11.0293	12.9409
	8.31725	15.9516	4.71156	8.07053	8.2262
	7.49721	6.46228	11.2234	11.0172	7.1763
	7.39728	8.75824	9.2187	12.5097	9.83806
	9.78057	10.4546	13.4283	4.59914	23.9239
	9.1037	15.126	13.2378	15.0963	10.1046
	8.77966	10.7417	12.277	7.95761	8.01879
	7.49661	13.0069	7.38725	7.95813	10.3825
	15.5875	12.7676	23.6449	12.6376	7.30719
	9.07085	8.3055	14.8084	7.28733	10.2074
	25.5007	9.14223	12.3986	8.67243	14.8052
	9.75893	7.4517	23.5117	15.8374	13.7438
	7.11928	10.1577	8.42693	6.5209	10.134
	14.4456	9.5678	11.8246	8.03465	10.2459
	13.0398	10.1129	10.8866	9.44643	9.78482
	11.2075	12.3879	9.18285	9.58311	6.28504
	13.3267	6.67947	13.93	7.40076	8.68449
	9.9847	8.73336	6.92865	9.36096	13.2631
	25.3067	9.46919	11.6458	11.6042	8.19911
	10.4909	6.49626	15.1841	6.79865	9.43364
	23.9167	7.96219	8.89143	7.71937	6.34452
	9.76815	11.0068	10.8295	10.6272	12.8642
	10.2898	11.1346	7.94327	7.7066	9.34638
	9.8323	8.56716	12.5311	9.61931	8.34003
	11.7827	7.01896	11.4865	9.96751	9.25462
	16.8344	13.4534	7.4829	9.0824	8.62497
	7.25324	12.374	13.5526	12.6802	13.6574
	18.4419	8.07096	10.9998	10.0846	11.9044
	6.92142	9.97238	8.51041	16.7441	8.60361
	10.7841	4.66269	8.61115	3.92714	12.5248
	9.59691	4.91793	6.59737	6.29207	7.59469
	10.1954	8.20001	13.0714	9.40636	13.2057
	14.9864	13.5151	6.85415	7.35226	9.95759
	9.16548	8.99862	11.6579	7.48748	7.62287
	11.0301	4.30326	10.9025	6.66922	9.37306
	12.3377	12.0611	4.79238	9.74569	8.44282
	15.807	13.5573	12.7707	9.76268	6.63068
	15.9246	14.3679	7.63357	6.79563	9.1429
	8.71628	8.51452	12.8638	7.80486	6.80963
	11.9924	11.4804	7.92907	8.24634	9.23841
	10.3971	10.3068	15.5046	11.3979	8.5284
	13.9865	12.5958	7.77869	8.37177	9.66744
	11.0919	6.28948	8.95176	16.8346	15.4986
	11.0172	8.81526	11.6028	4.50573	7.54011
	11.553	6.81221	12.1578	10.2666	11.2764
	18.7108	9.02045	8.27744	5.89245	10.7166
	8.94054	6.43811	8.64018	13.1302	7.84298
	8.42985	7.45015	25.7934	6.44804	6.30539
	6.81538	9.3604	7.45728	15.0948	13.8253
	10.6552	7.75663	11.1287	9.3754	7.53732
	15.9679	9.72554	14.0636	13.8136	6.01192
	9.63226	19.1365	17.2449	7.69799	8.87096
	9.86472	11.1497	6.88412	11.4612	10.9231
	11.2902	4.57132	18.2226	6.67882	15.1282
	8.20536	12.6221	8.09302	13.5687	8.55047
	8.7955	9.00976	7.93993	6.8209	14.3575
	9.97263	8.18625	16.1751	8.31525	9.19943
	15.3147	9.1581	10.001	10.8164	8.80713
	18.0678	5.19338	11.4657	10.8695	9.39355
	6.90414	11.8417	6.18275	9.30647	8.1063
	12.2371	10.4736	13.8045	10.3097	17.906
	13.4448	8.88525	9.21148	4.58374	18.0361
	10.0297	10.2893	13.2358	7.91	13.0499
	7.56725	7.58466	22.5593	12.3529	8.81017
	15.8635	8.11972	12.9309	9.5078	8.38566
	11.9323	7.32634	6.11541	7.71552	13.3236
	10.3063	6.31246	13.2747	10.1051	9.1256
	9.36585	10.0111	11.2369	12.876	15.3895
	9.6887	8.12337	13.1056	5.72053	7.55293
	18.8101	10.5648	7.40428	8.93343	13.6495
	8.20914	8.59661	10.9534	9.02213	7.60226
	10.1754	14.2581	7.94446	9.7731	10.9019
	9.5769	8.10932	13.3762	6.99487	10.0367
	9.6523	7.42963	11.5058	12.7758	12.0914
	12.6321	12.5885	13.5643	8.25274	8.71906
	11.6176	12.3484	13.5795	7.3338	17.6622
	11.6201	10.0181	7.4613	10.5353	14.0287
	12.8081	9.4602	11.2498	14.6821	7.53294
	10.0677	7.88229	8.34355	7.42392	9.66169
	10.7232	10.6702	6.62874	9.06538	8.29164
	11.6261	14.5858	11.7182	12.949	17.7007
	6.97059	8.39319	10.9856	9.40663	10.2679
	9.1838	11.3449	11.8955	10.2393	7.05503
	10.3467	9.38189	7.65253	9.97932	9.5084
	9.00336	9.36172	9.45219	6.79632	9.70406
	10.363	18.654	7.7134	8.26421	7.93819
	11.7743	11.7896	10.0119	13.4824	6.35443
	9.19234	9.84512	6.47942	9.4846	16.6464
	13.1342	8.23126	13.4029	9.79014	12.1263
	11.0471	6.60987	7.33893	6.71057	19.1177
	11.4719	12.9816	17.4489	8.48876	9.04496
	9.59996	7.79491	9.64351	6.64985	8.44871
	9.92674	9.66674	17.5147	8.72061	8.838
	24.9381	10.2979	12.5836	11.3077	8.48842
	11.7078	8.45013	7.82964	7.14243	8.37397
	15.6966	10.9227	7.77748	7.25798	11.5793
	7.49253	5.30458	10.224	9.49371	6.95725
	9.15165	7.84675	16.705	10.0073	7.65288
	16.4059	10.47	16.5368	11.0427	9.28931
	15.4743	13.3073	10.4589	5.93864	9.91926
	17.5537	10.418	10.522	10.9394	12.846
	13.5459	10.9526	6.58529	8.28682	7.52478
	12.123	6.91998	8.70996	5.71339	5.2235
	8.00179	11.5101	16.5279	7.9617	10.0059
	10.1244	5.42031	8.12509	7.9691	12.2743
	10.9143	11.3634	8.11715	8.1425	8.57392
	16.8961	6.71312	7.75821	11.8116	11.4044
	20.258	9.3225	9.69164	6.97353	12.9946
	14.2945	8.66192	12.9762	8.81636	6.67299
	8.76317	6.73488	11.2492	17.1086	6.67654
	11.392	9.47481	11.9692	11.6361	8.18372
	13.2469	16.6392	10.0495	9.73454	11.3709
	10.9311	6.82001	6.41706	8.10073	8.42767
	13.0669	11.3291	14.9784	6.85937	9.84169
	11.1267	8.86359	14.1704	6.45374	6.83924
	11.5753	4.23901	9.73751	7.45841	11.1827
	9.76333	6.14271	11.3739	10.4013	9.40625
	9.24119	11.7376	6.11651	6.81823	7.16761
	10.671	8.61911	10.2151	8.27545	6.289
	14.8199	8.62905	10.2948	7.84444	10.2538
	14.1431	8.77248	9.80966	8.81143	7.43983
	9.97443	9.97585	10.7168	9.25477	12.0731
	8.28736	16.4906	14.0796	13.281	9.19496
	10.573	11.6192	9.92117	13.2275	11.7785
	9.56535	9.89183	13.5759	9.85372	8.80972
	12.4459	11.8145	26.1069	6.84655	8.65455
	7.4895	9.00237	10.7619	4.71874	13.6844
	9.47892	9.75951	12.3379	15.3309	9.28466
	17.0018	13.2646	9.97602	15.0897	8.88575
	6.97811	7.83588	7.31775	7.05585	10.4313
	6.56962	8.64244	9.64476	10.8808	7.41884
	13.6229	17.5747	7.54779	7.50104	7.09841
	7.29444	15.5466	9.08545	7.75695	7.46334
	8.30724	8.76036	18.3151	8.99802	10.3295
	7.26237	5.94609	11.1719	12.3407	7.39802
	7.28451	8.30039	7.01423	15.2555	7.62404
	10.5029	11.1448	15.4691	6.99898	7.41508
	12.636	9.19886	13.6907	6.63551	7.36217
	6.54434	9.42174	12.7634	8.3292	7.39764
	20.6586	10.0477	12.6631	7.46849	13.8938
	15.54	8.82026	10.1456	8.73758	7.88022
	14.2124	10.5381	9.69768	14.9426	7.79798
	9.47313	10.0606	11.196	11.981	6.61192
	12.6829	19.4584	8.05591	8.70448	16.0781
	6.91137	12.539	9.14413	10.0781	7.81975
	10.5122	10.1563	17.6797	9.11298	10.5841
	16.0578	11.4887	11.3151	12.341	8.23279
	16.4552	10.9963	11.0782	14.4438	10.8624
	8.04786	9.47701	11.5518	4.36374	16.5947
	8.19302	12.7093	16.8579	7.73442	14.5039
	11.4717	8.44694	7.43474	12.0253	18.6824
	9.37968	10.7352	15.7127	8.77799	8.92666
	7.3448	6.94751	11.6677	6.69412	9.28727
	13.2296	11.0994	7.7629	8.84361	14.8946
	10.9817	11.8179	11.5822	9.8752	8.90674
	17.7529	10.6521	12.9216	8.9294	7.96123
	11.6277	8.56635	6.98856	7.69394	7.88
	11.1475	7.62681	16.3002	12.1216	9.81897
	9.75898	12.5258	16.5787	8.4846	9.51962
	12.3188	17.7113	9.45632	6.09727	8.72767
	11.7494	6.03245	13.1376	10.0436	9.52806
	11.4102	8.87892	7.34473	12.0593	7.86796
	14.7654	10.4079	7.34129	9.55865	12.5654
	8.91978	8.10163	12.3933	13.9776	9.529
	13.6133	7.50659	8.29164	10.5381	8.25823
	7.84172	9.24171	11.709	7.26597	14.019
	11.3548	5.07168	9.34155	15.8855	16.5156
	11.1746	9.01059	12.517	8.79646	6.78177
	10.0478	10.2632	9.84408	9.31252	9.40707
	11.7908	6.49598	7.38507	8.78052	10.4241
	22.8624	18.4087	12.2715	13.8577	18.7005
	11.7273	10.1929	10.3358	12.0542	7.39101
	12.3275	10.0192	12.652	12.06	17.4477
	17.6579	10.2681	12.1373	7.29175	10.1871
	13.4071	5.298	11.0451	6.56376	7.78843
	11.7286	6.09446	10.0225	8.50215	12.1447
	8.14668	6.30861	15.1204	7.05034	8.52467
	9.6256	9.21023	20.2009	7.06706	9.44331
	11.4761	7.83015	11.4025	8.04662	10.5106
	10.354	9.51241	13.6135	9.06936	10.6311
	10.7867	7.19713	11.3613	10.4145	10.6591
	9.9037	12.9939	11.4936	10.7064	6.24609
	9.2824	8.24927	8.19721	12.1201	10.8826
	9.27712	6.43605	8.13411	4.13919	16.6903
	17.6493	8.82162	9.5538	10.6846	9.18473
	8.78615	7.84786	14.2728	8.96063	15.9217
	11.2396	10.1558	18.4117	8.13733	9.1179
	11.9582	10.1337	9.48344	9.40132	7.22014
	18.0641	7.58179	10.4188	12.4293	9.79495
	10.4528	11.3482	12.7999	13.6703	8.11628
	16.2005	8.85685	10.2272	13.5939	10.6725
	12.9013	8.21489	10.7555	6.98529	13.6942
	10.346	9.78664	10.3058	16.806	7.43778
	12.0801	10.6889	6.99958	6.8576	9.64298
	10.627	7.95618	19.0377	14.6477	11.2444
	7.77068	10.2019	12.258	7.46304	7.5616
	18.7907	9.96249	11.2795	9.78836	6.62585
	11.7214	16.0047	10.6724	13.2903	16.332
	10.2313	6.74917	18.0442	11.2791	18.0286
	12.2828	16.5483	5.56475	4.90907	12.3019
	10.2981	7.69129	13.9287	10.0597	8.66791
	8.99372	9.84955	10.9971	15.7593	13.3477
	12.3573	13.3523	10.442	8.78489	6.79762
	15.4525	10.4243	13.1601	14.0367	11.203
	9.86665	8.42742	11.7551	8.48044	9.17798
	7.10728	10.6915	16.6517	13.6061	9.81139
	13.0471	8.87884	19.5721	6.94874	6.95917
	7.95484	10.853	9.71888	4.15378	9.65247
	14.4766	7.86672	6.71064	6.18607	6.83963
	11.2685	13.2702	11.7162	10.4145	12.4154
	7.3328	12.4513	14.9538	7.2307	6.71668
	8.77968	6.9932	14.4885	6.34243	10.4485
	10.5393	7.43872	11.7888	4.76158	6.32703
	8.59889	7.70737	9.74184	19.2939	9.68034
	13.5734	14.6841	22.2367	7.30239	12.3795
	12.8486	4.42705	18.4329	10.76	18.3268
	11.8982	8.2453	8.48059	11.6057	11.3381
	11.1092	9.34194	6.86897	10.8438	8.68339
	9.25593	12.9132	7.53908	8.53469	12.4922
	7.55697	7.42714	18.3812	7.04869	12.4317
	23.275	8.68584	10.1499	10.0134	11.4711
	11.9018	9.8698	7.24406	6.83477	12.891
	10.3609	9.03565	10.5162	12.1715	15.3855
	11.5344	10.8123	7.46775	9.10376	12.8324
	11.7797	7.98627	17.4913	7.13402	13.6876
	7.93484	5.84968	10.7253	7.57639	13.3228
	12.9757	18.2833	8.53083	5.3523	6.3446
	20.6107	18.0992	16.9689	7.76645	9.68443
	15.731	7.39325	11.451	7.10566	10.0071
	9.46275	10.3834	6.32901	13.5028	9.01108
	13.8138	8.61649	11.515	13.0025	10.3754
	9.90138	7.85748	8.06224	6.76455	7.35724
	10.7177	6.49967	10.0577	9.2731	10.2723
	10.7005	8.83229	8.06031	12.5818	14.711
	12.1342	10.6862	7.69682	9.50796	10.6251
	13.3307	9.0768	9.68377	6.80867	5.56733
	8.91708	13.1711	13.893	7.92711	6.14976
	13.6018	12.2434	9.69748	10.3845	9.96458
	10.3527	5.80259	11.4577	7.53808	7.64303
	7.97521	9.30625	13.7419	8.4093	8.96656
	13.7048	9.78489	7.71684	8.64044	9.48815
	10.1939	14.2707	10.1503	4.94609	8.29722
	18.8646	17.3899	9.43489	6.56141	10.8293
	10.6307	14.5402	8.78253	8.4839	11.1801
	18.4447	11.4362	12.2846	9.51795	8.20226
	16.1361	8.57748	9.14145	8.68818	7.79759
	14.5603	9.55062	12.9367	14.2912	10.2924
	13.6984	10.1116	11.0673	8.01216	9.6576
	14.3629	8.78112	6.80109	12.2016	9.06164
	10.8991	7.70244	9.74542	6.2584	7.55071
	10.357	11.674	10.6548	14.2984	6.60005
	6.58007	14.0291	13.507	10.7351	8.15007
	10.5949	10.4698	13.7024	12.4062	12.6118
	7.49617	7.23717	8.47179	8.6492	5.66738
	13.912	10.6252	20.6562	6.42926	6.18226
	13.52	7.07491	10.8314	10.6949	11.3475
	7.17515	6.56127	12.966	16.9849	7.6478
	10.4994	14.987	23.8853	6.49793	9.67239
	7.62289	9.06913	7.42978	7.22724	8.94534
	15.2829	5.20739	10.3585	10.2588	6.23052
	12.2476	11.8534	9.16255	7.70315	13.6506
	9.69079	7.40972	6.73508	8.77723	9.28447
	13.7725	10.4663	11.9387	6.80015	6.25255
	9.50475	10.4111	13.8379	15.1278	9.0705
	11.1784	9.93442	9.73531	4.97083	9.3358
	9.64441	11.4051	7.38096	4.43461	8.10462
	9.79148	14.3639	11.2254	6.75659	7.89454
	11.9489	5.97529	23.5089	7.53812	6.71699
	27.0213	6.3263	17.8008	6.35466	7.64
	9.79928	9.38924	9.42646	9.55128	9.42999
	13.2689	12.5211	9.12402	13.9783	14.8265
	12.9131	9.11454	9.59012	7.7707	10.1752
	12.2111	9.05411	8.71817	12.9029	6.48194
	9.04399	6.56775	6.35663	5.95781	5.87268
	7.60446	9.90992	11.348	10.7111	6.06057
	8.31411	17.378	12.1882	9.61842	6.19495
	16.834	6.32695	14.4863	3.86072	4.98766
	13.0783	11.139	12.0674	5.23817	8.56948
	13.5166	11.3839	10.4863	5.87334	6.63575
	6.87956	6.32001	13.1384	7.73064	8.70688
	10.2862	8.89229	6.36157	8.25372	8.81851
	12.871	6.66028	10.2575	5.93254	14.4607
	16.8139	13.0316	8.46657	6.48836	6.38177
	10.2067	10.8698	8.38859	16.696	8.49813
	9.30958	14.4683	7.73404	6.05432	9.58758
	12.6862	9.76936	10.8187	6.45927	15.9391
	12.9572	4.79653	6.20632	9.96506	5.58133
	10.1943	7.20617	7.40776	11.8105	9.54805
	11.7545	17.4984	12.405	6.72256	7.18721
	12.7599	9.41691	18.1668	5.04386	10.7139
	12.4124	4.63269	8.52597	9.35721	7.75526
	11.4594	15.4773	12.2046	7.71264	13.7931
	11.3799	9.39492	8.48833	7.55473	7.73664
	14.8594	6.06145	9.52173	8.58436	8.17492
	9.37833	8.0688	10.1929	6.77217	10.1926
	7.44193	11.763	12.4202	7.39444	11.5228
	10.051	10.7847	7.51598	9.14577	5.85362
	9.57657	14.7986	10.4731	7.24207	10.0826
	12.4267	11.6956	8.87275	7.91837	11.4708
	9.1604	16.1674	6.48917	9.91291	8.78393
	7.4232	4.13702	11.8225	9.69284	8.17329
	8.09287	13.2725	12.8148	8.84744	7.21632
	14.795	7.08117	9.31322	8.25879	8.39433
	11.1873	12.3703	9.36583	6.90747	5.8706
	30.6252	12.0789	12.1974	8.20438	11.7418
	12.725	5.54425	6.77303	6.78888	6.7941
	19.0946	11.54	12.964	9.43694	16.5936
	9.33723	9.44324	6.39652	14.0976	6.78714
	13.351	10.26	16.9371	10.8633	9.35017
	19.9683	7.86572	6.49133	7.44029	7.98002
	9.623	13.8172	11.828	12.3039	9.9311
	7.9304	8.1686	23.0525	10.9433	6.92802
	14.394	4.5879	16.0195	8.93393	11.2073
	15.7188	8.66183	17.8006	9.75111	7.8526
	8.14607	7.51353	18.7398	6.53785	7.73552
	13.2142	8.96078	11.6555	8.97219	9.77933
	10.9012	9.94394	15.3105	6.92612	8.64067
	7.58449	5.34009	7.49449	7.94005	8.27796
	7.47272	8.90413	11.2503	11.5487	12.4312
	13.9554	6.46442	13.6751	8.24507	9.36906
	13.91	7.76913	10.4637	7.77401	16.7122
	19.4567	8.74879	11.3794	12.1128	12.2039
	16.6568	9.09788	9.94761	8.19152	6.13335
	8.96666	12.9667	18.3085	10.3607	7.35018
	10.8309	7.26317	12.4038	9.27568	15.6816
	11.1525	10.5585	10.326	9.60368	8.79346
	11.3161	10.3839	14.2904	7.13149	7.56116
	10.1499	10.0679	11.9944	7.64033	11.9714
	12.9437	17.0176	11.6912	13.3185	17.6923
	11.5019	8.19114	10.5833	10.7749	9.65593
	12.5921	9.46887	7.52174	10.2501	9.57862
	14.3838	11.0335	8.79375	15.0199	8.70225
	15.7287	8.48768	15.1224	13.1403	6.17265
	12.8806	4.53588	7.33757	7.32043	10.0224
	15.2778	7.98319	10.069	6.40698	9.81342
	8.31763	8.65589	22.0275	12.0145	8.48584
	11.1483	8.69345	8.88868	16.2602	20.889
	10.4322	9.91499	12.5015	9.31373	10.9229
	15.6535	9.88751	11.7606	9.52346	15.092
	18.1594	9.62479	12.0523	6.00712	7.58547
	8.54607	7.3382	7.95596	7.09025	13.9883
	11.7877	18.489	8.86922	11.2352	8.07709
	9.55776	9.07119	6.55217	9.2244	13.2476
	10.9512	12.2887	21.0109	14.8665	7.64486
	11.6476	11.2359	14.0698	9.92073	5.67253
	12.313	14.5642	11.4103	8.29576	9.01306
	7.94001	19.2505	17.276	7.98161	7.52984
	8.4829	16.7694	9.4464	13.1441	7.52814
	9.84817	10.7752	6.65174	8.57837	8.50392
	7.52739	7.98013	10.2089	15.8021	10.7092
	20.4926	9.11987	8.15989	6.05386	6.96931
	10.9148	8.66355	6.36437	8.31405	12.7625
	10.3903	11.6892	11.9181	8.49403	11.7318
	16.642	15.4317	7.14211	6.60205	6.3902
	12.7188	8.57281	8.29977	7.53802	11.7486
	14.6882	8.36848	10.6376	6.79178	10.7319
	23.0383	8.73835	14.9692	11.026	11.1368
	14.5871	8.93992	14.2824	7.48741	15.2184
	11.5737	8.72092	11.0043	8.99232	9.64677
	9.49886	8.28356	9.64233	9.39748	7.48205
	13.6842	12.912	14.6919	15.9426	10.6462
	13.6117	9.56373	9.39375	6.75246	7.60231
	15.5467	12.8511	14.2105	12.9095	5.7918
	9.05085	8.63393	16.0949	7.39215	7.22561
	12.5055	10.0611	8.7576	7.67961	10.9294
	6.61582	7.48354	7.27466	17.9633	8.64686
	16.35	7.96262	7.24109	10.1865	16.6054
	16.892	6.77747	10.4551	7.08075	10.482
	7.55654	7.74487	11.3095	7.48254	9.16083
	10.074	6.02443	14.335	10.513	13.841
	7.33087	4.58094	8.32926	10.3361	16.1175
	13.2547	9.14097	8.79276	8.7583	9.08524
	15.0788	9.20946	16.2547	13.2305	8.9097
	9.79316	14.4096	16.3377	9.59865	9.94317
	11.0904	11.3532	16.772	7.33604	11.3472
	9.55736	9.53794	13.7253	10.2721	7.9855
	14.995	11.6783	9.64746	9.1504	14.7329
	8.09105	10.923	11.9526	10.6133	11.5594
	7.91479	14.5479	11.6275	8.47764	20.1012
	9.1675	24.7649	12.2404	9.64933	10.1161
	10.5367	10.5499	8.27081	8.58083	10.1928
	15.2993	10.7787	12.8071	10.5107	7.76406
	23.0947	7.74156	11.2437	6.80541	7.1829
	13.0083	11.104	8.58187	10.8279	11.0604
	9.65112	7.84987	25.1083	8.2034	12.0887
	16.1629	9.71234	12.0111	7.4841	12.784
	10.5476	12.2365	8.15567	16.1568	7.79718
	10.1418	17.9801	25.0857	10.8188	10.351
	12.1101	10.4379	19.7325	8.9155	9.10972
	8.89744	10.838	8.71346	10.7052	10.5248
	8.52942	10.4237	12.7316	7.24248	5.74611
	9.51706	12.7512	12.4723	10.777	11.9796
	7.64756	8.59973	10.3744	9.4432	12.2785
	11.2219	6.69734	15.821	9.80607	10.09
	7.25503	8.13101	7.16773	8.47784	7.20908
	9.04424	12.1907	11.041	7.51515	8.72121
	9.08242	8.85987	8.78587	4.6309	8.57535
	13.9561	10.6835	13.1795	9.22798	8.91896
	10.2951	13.5247	7.57094	7.50021	7.8435
	15.0087	12.2972	13.7587	7.38902	9.93295
	9.5917	8.03942	7.11932	8.48914	7.07581
	7.65791	6.78381	11.3926	8.6573	6.39647
	10.2521	8.26161	23.2607	7.20463	7.00526
	19.142	8.83084	19.6331	8.25238	10.1949
	9.84089	9.80694	8.91809	7.66812	8.28455
	10.9279	8.31721	8.94611	7.46238	11.4341
	10.8965	8.27116	10.578	10.0216	7.84229
	13.8115	8.4286	13.4415	13.0708	10.9595
	10.7472	8.03122	8.46016	10.2904	6.13998
	12.8515	6.93063	6.43031	12.4932	10.5432
	10.9022	9.18613	9.21411	13.3438	10.295
	12.9676	8.59593	10.2022	12.7763	8.83059
	14.8449	12.2313	13.6437	6.41058	12.347
	7.88683	8.8975	22.0642	6.58391	6.42947
	10.0388	9.15702	9.1199	8.71288	16.392
	8.4721	8.64826	7.77976	11.041	8.90006
	9.31935	8.56755	9.44198	7.72151	9.6074
	12.5018	11.5762	7.86463	7.09045	13.4434
	9.26644	9.52472	8.45173	10.5603	10.7785
	6.50084	4.32844	25.4122	9.17496	8.89589
	12.071	6.36991	7.00932	9.37628	9.32251
	11.6216	11.3741	9.32621	11.7548	12.7656
	7.97672	7.54219	10.8207	9.19184	7.69545
	9.25782	14.9449	10.1283	11.0709	6.51684
	14.433	8.3453	17.2909	9.02568	8.26922
	16.0249	6.09834	7.89633	7.54945	11.5631
	10.8672	12.589	9.72274	11.4642	8.89595
	12.2125	7.58248	7.68803	13.4856	12.8053
	9.51156	6.76696	12.3394	11.2425	9.84161
	9.8115	6.26092	6.85983	7.57158	8.6855
	12.1272	6.73937	10.5056	9.81906	13.8955
	9.73989	8.47037	8.67883	6.81126	10.3303
	14.0115	8.46494	6.848	6.92993	13.6958
	11.7299	10.3156	13.546	12.4136	9.23229
	12.1289	8.66537	14.9433	5.39368	10.8683
	7.88608	7.93493	14.7522	9.39605	16.4767
	9.36516	6.02638	8.65197	11.9887	6.2661
	8.20544	10.65	11.5659	14.3197	13.2282
	9.07367	12.006	12.6114	6.1163	13.4077
	14.4466	8.45056	21.6998	8.83298	6.78195
	23.6222	9.60188	7.60126	7.90593	9.40783
	8.04692	14.1446	14.9621	9.60139	8.59772
	13.3792	8.95907	7.12934	14.3286	8.41408
	13.7567	4.51484	13.2378	9.6789	14.3522
	12.834	10.2371	13.4926	10.496	12.2951
	10.8476	10.2082	11.2463	7.57596	7.76846
	17.6746	6.32955	11.042	15.5421	10.9131
	6.47357	8.23528	8.14779	7.79939	8.96448
	12.359	9.23802	6.97492	17.4852	12.1681
	7.31032	17.3252	10.346	8.31766	6.92096
	9.50828	9.43613	9.00094	10.6753	11.1122
	8.34109	13.3568	9.05898	7.31138	8.14351
	8.49413	15.0677	8.46616	6.96853	9.159
	10.0689	7.21317	15.9628	10.6597	12.3178
	8.97351	8.35281	7.68555	16.0365	7.18714
	10.1764	8.58628	6.2783	9.88399	7.73559
	19.1987	6.93233	7.63477	10.4559	6.97495
	8.88213	14.6565	10.066	8.4991	9.54733
	7.29134	15.3152	11.3456	9.19053	6.84406
	10.925	10.0789	10.6033	8.12461	6.60319
	10.2088	6.26257	8.22493	13.8409	9.75369
	8.87903	17.4624	13.3469	6.72284	13.0271
	10.1456	8.85051	9.0037	8.511	12.1988
	12.6513	8.45608	7.22662	6.40614	12.2037
	16.8187	17.956	9.97129	8.07831	11.3165
	10.8776	14.6667	7.64861	7.3463	8.14366
	10.2038	8.07168	9.81082	13.6971	7.3721
	11.1617	6.49877	8.56032	11.7401	9.95342
	10.5307	20.0191	7.18887	14.7427	9.29464
	14.1834	9.15328	6.82897	13.0712	14.9405
	18.9673	11.455	9.85306	14.4214	8.38128
	9.51007	8.60749	10.6972	9.92234	10.3489
	7.77554	10.8464	9.00545	10.6341	7.05161
	10.2796	7.48672	7.95457	15.2759	8.69963
	13.6639	9.48952	14.1478	7.73237	8.48939
	9.5568	9.66202	15.3823	8.53878	12.0289
	9.70754	9.29667	10.9035	10.348	16.9735
	11.9825	6.44717	6.86583	11.6037	6.61936
	11.7632	12.5395	11.5218	7.61143	7.90435
	8.11189	7.49715	7.19966	6.61425	9.73072
	7.31736	11.2365	9.89514	8.38623	11.8962
	9.16165	8.77117	7.68657	7.85555	9.80398
	13.4798	11.595	11.3212	6.79837	12.2288
	8.73202	12.0192	8.18509	10.2878	8.08218
	9.84456	8.47459	12.1686	7.06588	10.2134
	15.7768	7.53309	8.05286	7.19927	14.1232
	10.3423	7.66722	11.9289	12.5548	8.96344
	8.40285	12.1814	11.3815	10.312	7.43082
	14.8933	8.82794	15.168	7.83398	8.28025
	16.9139	7.96117	12.5632	7.73468	8.70923
	22.6459	7.36078	8.70606	6.88875	10.0524
	11.8622	14.0107	16.4273	19.0669	11.9378
	14.7174	10.6783	8.7668	7.78805	7.36455
	11.3138	8.54581	11.8527	8.17665	6.05063
	9.65771	10.7512	4.71077	13.2585	9.15927
	11.719	12.7392	11.7003	7.0634	11.3252
	7.69662	8.57599	16.9679	8.91071	19.545
	11.0785	9.86384	12.2227	7.82988	7.35107
	14.5419	20.8341	8.16735	14.0698	8.90392
	8.65543	15.886	7.94164	6.85828	12.0598
	7.39429	19.1398	7.16456	9.13257	11.1323
	9.31966	10.7253	9.81174	12.5276	8.05153
	12.8354	13.8818	10.0309	8.42783	9.08141
	7.58131	12.705	6.59376	15.7313	7.4298
	10.8235	7.71753	10.6959	8.22788	8.86028
	8.05092	9.33474	8.0151	7.85491	15.2009
	9.69023	9.37413	6.11076	5.81528	5.53303
	12.3896	6.53609	11.5336	9.08263	6.6145
	8.11239	11.7215	12.2158	8.62975	15.2238
	10.1473	9.21215	12.1462	9.62843	7.88234
	16.6089	4.52881	8.28524	12.6144	10.6312
	8.99829	8.32114	9.08002	7.09008	10.9201
	9.84017	8.00933	7.78219	7.62754	11.0217
	12.1666	20.8885	10.6957	5.83206	12.4576
	9.56347	8.80844	6.14269	6.58437	9.79704
	7.69304	8.68128	15.133	10.2745	9.48116
	11.3314	12.2232	7.3751	7.58487	7.59947
	10.4577	8.03824	7.53779	10.5361	11.8737
	11.0533	15.9113	6.50307	9.94998	8.43015
	8.45131	7.92384	11.1972	7.52117	8.238
	8.42998	8.89704	10.5878	9.99289	7.67907
	10.0427	13.8095	11.1223	9.07942	10.4211
	19.2621	8.7843	10.9403	8.53839	8.85408
	17.1346	17.1417	6.90029	15.4238	5.75556
	10.6379	8.2674	10.6864	8.63557	9.97965
	10.1445	9.48126	10.0158	8.40694	7.62364
	10.4146	15.3073	10.2878	7.60828	12.4974
	12.2955	5.57806	11.4375	7.02661	11.2723
	9.8968	10.5656	6.964	8.71303	5.79511
	13.5546	15.5019	17.0343	8.86559	5.53404
	17.2572	10.1426	10.6674	9.1096	11.6313
	7.92009	13.9392	8.95425	8.03897	7.89939
	9.67649	13.248	9.39413	11.6456	12.5497
	7.97348	8.01598	7.58892	10.8144	11.3237
	8.50256	8.42737	8.01725	7.46268	11.1773
	14.6363	9.92671	14.1163	10.4858	13.4703
	7.53833	9.24901	12.2904	9.05385	6.63722
	9.93622	12.4021	9.26534	7.41738	11.3067
	11.5428	11.8913	8.52823	6.62904	15.4928
	13.1874	13.1924	12.709	8.0361	8.69793
	7.69678	8.6452	13.3867	10.4242	12.5845
	7.81029	10.682	8.88855	8.86154	8.59099
	8.55923	8.05315	9.36484	8.86585	13.3761
	16.3724	11.3367	6.1987	7.72262	7.19945
	17.2382	6.51653	12.3038	4.85059	9.43003
	10.3837	6.61846	9.2122	16.1324	8.04901
	13.109	6.98301	14.6458	8.06782	7.65272
	14.5275	5.93777	16.6629	7.62822	15.1678
	10.7683	9.44759	14.0303	6.48154	7.92407
	8.12588	10.1915	12.4553	10.6827	9.40951
	10.8777	18.8894	10.496	16.3366	8.05194
	9.17552	11.4071	13.8264	11.1394	8.20172
	16.2899	8.54828	14.674	10.507	12.1594
	8.02678	7.87602	13.3331	13.8911	8.71003
	9.19014	14.2427	11.0261	12.3805	10.3182
	11.2993	7.33213	8.6053	15.0244	8.94863
	6.57456	10.0721	22.3111	7.92326	10.7702
	12.9619	7.96225	14.6589	6.72064	8.95768
	10.3854	13.5068	15.7431	8.75094	12.6831
	26.374	9.84738	11.5793	8.85673	8.23486
	11.4355	12.5184	10.6227	8.20137	9.92722
	12.4244	9.9989	7.94444	16.1966	8.29638
	13.4812	12.8381	10.2178	9.89901	10.2645
	8.67712	7.20839	10.3426	12.4205	12.7884
	11.8659	7.7231	11.8614	10.3094	14.0874
	14.9123	10.6295	14.4417	4.05881	14.4425
	11.4376	9.37111	12.4973	8.97018	12.7619
	9.69662	9.68993	12.7978	10.9058	6.80748
	9.98217	14.7403	8.70106	7.56059	9.23592
	7.64557	10.9046	6.93414	10.4575	12.3828
	11.8537	6.95853	21.4516	5.19114	8.59702
	10.6445	7.43812	8.88804	4.81276	11.5832
	21.5341	9.55616	15.5069	14.8647	12.1666
	7.91331	9.25649	22.17	8.63849	6.80484
	11.2569	9.22679	8.24421	17.8988	8.30185
	7.97433	11.8519	8.08402	12.3479	8.29935
	12.2321	4.91	14.1105	11.1765	9.56948
	10.2442	10.2866	9.34059	8.09946	9.62893
	6.60715	9.53182	8.94025	7.57048	8.22514
	14.9471	9.48787	9.13836	8.87302	12.9904
	17.5744	10.4352	7.37489	10.4563	7.56155
	9.62113	6.42173	11.2201	15.5826	10.0032
	16.126	10.1056	13.2156	9.29888	10.8998
	12.2147	10.224	8.01145	4.67065	6.03517
	9.18844	9.91882	10.915	9.75735	9.04062
	8.21002	7.27546	6.55652	11.0957	8.60856
	7.13349	9.59504	10.5352	7.96697	18.5507
	14.7087	8.66535	13.6248	11.6543	10.2995
	9.55869	11.5949	11.4659	9.11092	16.1687
	14.0976	7.99538	7.75633	10.6603	10.7786
	7.47964	6.66932	15.2873	11.6101	10.7715
	7.15466	7.66349	5.99977	10.1776	11.344
	9.99226	10.6897	8.12918	8.1566	11.5676
	7.31442	6.56	11.5078	9.16166	7.65526
	8.48678	14.0678	16.1116	8.50633	11.0674
	13.1954	7.87546	12.9525	7.24143	11.8325
	10.3976	6.23601	10.0958	10.3676	7.49997
	9.16628	9.34705	8.19667	8.59329	7.38657
	11.2655	12.8586	10.9365	7.39072	9.70807
	8.90274	8.59682	10.1134	7.81841	10.2294
	7.94014	6.46566	9.08619	14.4147	7.79795
	13.4593	8.25952	13.7452	10.632	6.69655
	13.5374	10.7756	14.3471	6.73938	8.32651
	9.52782	9.73514	6.66777	18.2446	6.83577
	9.71895	8.89766	12.5034	11.9042	10.1215
	11.6877	13.4318	10.0548	7.68587	5.65784
	7.1872	8.9622	10.4007	6.15617	7.09711
	17.796	4.63453	16.9754	6.12628	17.9461
	12.9194	6.66474	11.2765	7.48366	10.1565
	15.6227	8.18076	8.20578	21.8869	8.04979
	10.6681	11.0148	14.6794	7.59231	10.4057
	10.1219	10.4632	20.816	11.7429	11.6203
	11.7416	9.98055	8.20384	6.57493	7.42816
	11.5047	6.86666	7.3967	11.3448	9.42615
	6.48726	8.21424	14.0332	6.32888	12.0622
	10.1911	15.2677	6.52685	7.31571	10.8289
	13.203	16.6633	11.478	5.14505	15.8215
	11.2686	11.4908	11.4313	9.89602	8.24425
	8.11401	7.97266	12.0642	9.36035	10.3973
	15.1473	10.487	16.419	15.2894	7.98167
	16.9247	8.71765	13.3126	8.96869	12.0997
	7.53246	10.7908	16.7981	7.43956	12.1179
	11.2014	12.782	13.0254	8.48862	10.1568
	13.7795	8.6947	26.3508	11.2697	8.17753
	9.16801	8.51615	8.72767	6.53249	9.28388
	11.8316	8.31622	7.05073	7.59668	12.8133
	12.5678	16.2639	8.97369	11.1273	10.2626
	6.76055	4.19317	11.5369	5.73103	12.2151
	7.56674	9.59095	15.4133	8.19911	9.64495
	25.0707	6.77715	8.48621	8.94792	8.55248
	10.8973	8.56588	8.81372	6.2061	15.2768
	24.7794	7.57329	14.1955	13.3437	8.50292
	8.35944	6.11221	25.2958	6.14632	8.30502
	10.8215	6.92542	8.23071	12.3531	8.25402
	9.79536	8.66518	6.35329	10.0566	7.48922
	8.49025	9.99431	10.417	11.0421	11.3788
	11.3459	9.61095	10.6675	12.115	9.46153
	7.84448	10.2149	9.11783	12.8411	7.55804
	18.7372	13.3414	7.27455	6.36772	7.77555
	19.2811	8.88168	14.1193	6.47279	7.19135
	11.5785	10.0631	15.0145	6.90873	8.47592
	8.7869	9.3497	7.71369	11.559	10.4608
	13.789	8.09527	10.3243	7.05469	8.97074
	10.8633	7.89023	10.1622	13.3528	8.3439
	10.349	8.04433	12.2397	10.2577	9.32831
	9.58378	11.6016	16.113	8.90342	11.1556
	12.1675	14.3015	11.4592	10.094	11.361
	8.74144	13.9736	6.93186	6.96158	14.3438
	7.65175	10.0986	8.77138	9.24791	6.41032
	10.5632	11.365	8.92478	8.92875	10.2913
	9.54994	9.51078	11.361	9.75776	16.1923
	10.6002	7.28693	10.5859	9.23893	7.45881
	13.6219	11.6587	11.1466	10.1893	7.8185
	8.54193	16.2187	11.2079	11.4663	9.14745
	8.02321	9.26612	12.1549	7.75567	9.89022
	14.7497	14.7447	11.0818	14.5308	9.89388
	10.6348	10.8483	10.6335	8.63642	6.43641
	9.30683	14.5366	12.7618	4.80102	6.82252
	13.5246	6.09479	8.87879	9.81911	14.1368
	7.27449	9.3046	9.61195	10.6189	10.3692
	9.47605	12.7481	15.7097	9.12707	17.0203
	9.50673	11.5587	8.95797	8.11687	9.03575
	11.8738	6.54563	6.23948	6.14407	9.97076
	11.2447	9.62751	8.03205	13.5833	17.0627
	14.2486	13.2673	6.58759	6.49141	8.60249
	8.7713	8.97956	7.04582	6.4617	7.963
	7.3816	12.8617	9.75121	8.78678	9.74291
	12.696	8.97081	9.93765	9.40802	11.2818
	17.4621	11.3504	9.99425	11.8556	11.7002
	9.28339	9.31569	8.57625	7.5345	9.97373
	11.3296	8.41559	19.3246	8.30626	9.54676
	11.3396	9.91677	14.4876	7.05387	5.58726
	10.0286	14.6759	18.3383	10.7964	8.57285
	10.7212	11.6025	8.29553	11.714	17.3053
	12.365	6.65725	7.61249	16.1651	8.0746
	10.0083	10.1896	10.925	10.7581	6.06649
	7.79152	10.7126	13.5581	14.3269	12.4624
	10.89	10.2282	18.3917	9.41463	8.41395
	10.6963	11.3076	10.3347	9.41921	16.4497
	13.1679	7.9584	11.4679	9.6799	16.0543
	8.39734	9.56901	12.6202	6.68034	9.26387
	10.6896	14.3898	13.3483	11.8568	9.3616
	12.3938	12.309	13.1265	12.0618	12.0863
	9.97397	8.56689	10.7046	10.1326	7.65976
	11.908	13.3518	15.0191	8.36009	10.0616
	9.34971	9.5613	19.6773	9.85495	18.6279
	10.4732	13.9207	6.47742	6.30733	13.1163
	13.7006	7.68424	11.308	9.29684	13.5929
	10.3872	11.613	6.30396	9.26043	10.0602
	14.9144	13.7143	14.6622	8.6839	8.541
	10.8319	11.8981	7.13577	9.04571	11.477
	10.3375	14.5027	10.9391	7.67586	6.35704
	10.089	7.81773	16.8426	8.61255	11.0219
	8.99933	11.3231	14.209	6.60708	10.5101
	9.40457	12.8425	14.1028	9.17035	10.467
	7.85628	10.7314	14.4563	5.37185	7.71706
	10.0949	7.62871	9.75459	8.66683	8.21809
	10.4059	7.01858	19.1791	9.85235	12.7872
	14.9864	7.10807	8.3426	12.2411	10.9376
	7.7442	12.1052	19.3608	5.80564	7.83159
	13.3607	11.9184	13.5422	11.4297	6.154
	9.51658	18.2899	12.4177	12.2477	5.8964
	10.2645	9.253	10.4747	10.3253	8.53514
	12.0219	7.84709	14.3187	9.44859	8.60685
	9.40732	7.83238	15.5126	10.3354	8.42523
	11.5101	10.9271	14.0138	9.43184	7.86231
	9.63219	6.30365	22.9731	15.2932	7.57697
	11.0991	6.20866	7.25909	7.72954	15.9055
	13.662	9.47389	17.6459	10.9509	9.44627
	13.1201	9.9932	8.12053	9.61707	8.85061
	10.5227	7.06863	16.1717	7.26461	12.3838
	15.0211	10.0426	6.86645	9.98642	10.2572
	9.84789	11.1997	11.0322	12.3602	7.72684
	11.5127	10.977	9.7309	8.59824	10.7224
	16.3603	12.2146	8.47533	18.066	12.6725
	8.03306	10.4395	5.12045	7.37651	8.5149
	8.19989	7.23721	12.9273	10.178	8.54417
	12.8581	8.43027	10.1224	8.19643	13.3944
	9.25015	16.8441	13.9394	7.4321	8.5033
	11.8868	9.71138	11.9387	8.86201	9.21434
	14.2379	10.0799	14.0324	9.19834	8.83524
	16.148	8.49919	16.3024	13.3382	10.1037
	14.1706	9.87483	8.52799	9.74718	8.27451
	7.3731	9.21931	11.2921	9.47161	10.5853
	12.5735	18.2832	9.71815	8.39122	10.1752
	9.79915	10.59	7.08071	8.75904	7.43823
	11.8233	11.3407	14.9805	11.0399	8.91293
	15.1385	6.08735	8.10605	8.45095	12.7136
	8.22299	8.04342	8.39044	5.13294	13.7793
	13.4739	7.02666	13.9856	6.88	7.55725
	9.52069	8.21196	12.5039	13.2488	10.7585
	8.9311	10.13	13.9835	10.3309	9.15385
	12.6886	10.5411	5.55924	9.93876	4.9663
	17.7301	11.899	6.75609	11.7509	7.58739
	11.4165	8.32765	17.1667	12.4321	9.8677
	10.0618	4.62751	12.1093	18.8944	5.74379
	14.0257	15.5042	12.9951	9.6581	8.26016
	11.857	11.028	9.37246	6.43668	5.912
	11.2249	9.69576	15.4432	12.7275	12.8182
	13.0991	6.32808	10.0517	16.757	5.43058
	16.3519	5.30805	11.1477	9.98036	9.65479
	10.3714	13.9971	12.6365	17.5481	7.33216
	14.8732	15.8965	5.04996	7.5527	6.38662
	10.6859	12.4341	8.8168	7.51102	6.28946
	11.0254	9.66503	7.18851	9.47258	8.11669
	8.20048	6.80724	8.6454	7.56725	8.24572
	8.87291	9.37874	10.6548	7.00024	7.27921
	11.5079	9.03308	11.7742	8.10622	8.98036
	14.3417	8.21229	12.6878	8.20181	8.14651
	8.30131	8.32574	13.988	7.72089	13.7826
	8.6577	12.3236	8.70621	8.7339	11.224
	16.4082	11.64	15.5149	7.83137	9.21502
	8.54879	7.07916	7.85851	8.48393	8.70815
	7.91284	7.17241	12.6229	13.522	9.34673
	12.9186	8.38599	10.0359	6.26702	16.7317
	11.6448	14.7492	17.6682	9.7791	10.735
	8.19019	9.74704	9.44181	5.26157	7.03991
	10.2578	12.8163	7.2306	10.3295	9.03084
	13.8518	9.56481	17.7149	7.4894	9.58547
	9.75239	9.55579	8.51826	9.05775	10.6503
	12.1399	8.79667	10.1738	7.30037	5.92043
	8.29364	8.03906	12.3757	10.0599	14.3974
	11.7244	9.68537	12.7061	9.35805	7.71083
	11.9534	4.21505	10.4452	5.34601	8.40925
	13.8031	10.6908	12.9271	6.97146	7.98888
	9.74685	11.5219	9.84522	8.9989	13.8283
	9.29859	11.714	8.65847	8.38831	10.4144
	7.63924	8.26932	15.821	9.75692	7.3018
	9.93576	13.1022	11.0678	12.0886	11.6357
	10.7362	10.1298	8.05874	8.64736	8.21959
	7.49045	12.0293	8.55969	13.3816	9.79927
	16.5621	10.993	6.93726	5.08006	8.55665
	9.47283	14.5909	6.47932	6.33251	11.6761
	7.97523	10.0324	17.2465	9.47883	11.3346
	7.68407	9.3258	15.3054	7.97618	8.11855
	9.00973	11.3467	13.9284	6.96494	10.5367
	9.35938	10.5177	10.0961	7.19671	8.56317
	12.4069	7.96968	20.9029	4.58967	8.69545
	19.2462	17.0277	18.3609	6.70458	6.44722
	9.90735	9.36087	8.35295	10.1296	6.97892
	11.539	11.3781	12.0605	9.32872	17.1088
	10.6432	8.17417	6.7876	12.0826	16.0849
	10.421	7.77228	13.1226	12.8998	7.5857
	11.6157	17.927	14.8771	6.39573	11.3749
	12.5688	8.19552	13.3683	9.73274	14.9393
	10.0662	10.6357	13.0312	13.0027	10.1025
	11.2032	12.9601	6.33986	13.1322	6.74323
	11.3578	12.0574	11.2782	9.37187	14.593
	9.42239	4.27121	7.11358	9.49684	12.076
	12.0956	12.1822	5.96462	8.23916	10.2863
	14.3353	8.37341	13.0652	7.94331	8.45765
	9.59353	10.4985	8.10764	13.4823	8.06953
	11.4724	10.7751	12.9574	9.07275	11.7197
	8.6637	9.24864	12.9943	10.4318	8.28459
	8.62961	11.4477	15.1276	11.6452	13.0091
	9.79302	7.90351	12.0165	10.2799	7.54092
	15.9779	11.7093	19.5308	17.1471	6.3344
	15.9496	12.6936	6.64456	9.51439	13.5377
	18.4099	8.06001	10.4445	7.56586	8.30376
	11.1514	6.08849	8.26474	9.75869	14.6374
	9.51524	7.62779	15.4986	7.70408	7.1718
	11.8738	9.51904	9.08836	8.24179	7.25689
	9.56339	10.31	9.03678	7.05846	11.58
	14.9479	8.61244	10.2925	8.39236	12.4694
	9.55584	15.5128	15.7395	12.7248	17.4175
	8.19796	11.5883	11.3642	14.4273	8.45475
	10.7062	14.0978	26.6438	11.6611	7.27777
	14.7315	11.1929	16.8827	6.45956	11.6084
	10.4026	10.5671	23.8407	7.90814	10.0262
	21.7346	8.76059	8.11306	16.0223	9.48279
	9.28699	8.51989	8.43428	7.70272	5.81523
	8.44384	9.48165	13.5513	9.19341	10.5706
	11.3416	8.50698	7.74675	8.41041	9.55443
	11.7092	11.1265	8.54399	14.9036	10.0989
	12.3126	12.5206	15.0574	9.62696	9.87126
	9.68642	13.6683	12.6639	7.08369	15.7468
	15.6096	6.46145	11.1449	13.3255	12.1155
	14.0011	19.0329	6.36327	9.85203	9.33085
	10.4508	14.4651	7.78492	9.77656	11.327
	8.17905	9.68409	5.29751	7.6312	12.0119
	8.00677	8.12044	8.76471	11.6953	8.81001
	10.6725	9.2084	8.19528	12.5893	8.92639
	16.9205	13.6219	13.2773	7.46076	9.2528
	9.68111	13.9073	8.6317	9.06844	9.01638
	9.14898	9.30231	10.6944	10.463	12.2239
	24.724	7.93353	10.5662	7.12925	16.8545
	8.60792	9.90486	7.95518	7.26068	8.41818
	8.69869	10.8673	12.2926	10.6372	11.8773
	11.802	19.6643	11.0749	11.3091	7.61515
	16.4102	11.3762	9.5104	10.1531	9.15585
	8.08423	7.50846	23.7984	7.43115	9.63114
	21.7096	12.2788	14.3144	9.10809	9.64908
	9.78572	13.6923	13.8848	11.2705	9.33135
	12.2808	11.2456	11.0369	10.0166	9.45117
	11.8291	13.3802	7.64729	11.0914	10.2431
	11.1733	10.9828	13.2161	17.3178	6.44251
	11.9736	9.9563	9.43054	9.82613	8.13807
	11.2635	8.77245	13.3962	16.8561	8.59716
	10.2001	5.71287	8.95225	10.8398	9.98302
	7.56075	11.3868	12.4188	9.56799	7.64257
	18.1028	12.2783	18.1569	9.05858	9.43437
	12.7574	8.94764	13.2938	6.42643	8.38989
	9.40502	6.01104	11.0365	7.39135	11.1038
	10.1099	16.7385	17.4594	10.4517	8.13308
	11.8668	15.2875	8.26272	10.4054	10.3401
	13.6937	13.7476	11.9259	6.07708	12.7946
	11.0282	10.911	12.0566	7.39597	9.77064
	7.58121	8.99943	17.8348	6.45602	7.92145
	9.57716	9.11675	8.38513	9.59106	18.9283
	12.9967	10.0049	13.8964	9.13332	6.86968
	9.37189	8.05187	6.23116	6.83442	9.17773
	8.8172	10.8663	12.3443	6.84648	7.85139
	14.4764	16.0672	15.4055	10.7944	7.54516
	12.0866	7.75555	6.65785	7.54698	7.22418
	12.9873	7.74072	26.0725	6.49799	12.7196
	11.7446	11.0058	8.35916	6.34886	11.0458
	10.6774	15.5144	24.4995	9.37623	12.3177
	9.1064	8.98222	14.5249	8.28167	13.2211
	7.58961	6.52216	7.42614	8.23106	12.4116
	13.7926	12.5857	13.5947	13.117	6.50937
	7.79214	8.84018	9.51298	10.1021	7.86776
	11.5232	12.1579	12.5832	11.4198	18.3185
	7.7652	14.6687	7.31095	13.1758	8.59026
	15.0965	16.1038	9.42146	9.16849	9.46685
	10.8582	8.1503	25.1154	7.27725	6.56684
	7.235	10.1396	7.84485	8.68844	9.18701
	11.6776	9.46204	11.8077	9.32918	6.79813
	11.4806	12.8996	10.142	7.77301	14.5081
	9.86256	8.75284	12.122	9.67128	7.75561
	12.3565	6.58733	9.82378	9.33674	13.5631
	11.1556	17.5903	9.00285	6.07632	9.11516
	15.2944	10.9005	22.3182	6.82831	10.6526
	11.8336	10.0805	8.47089	9.36011	9.25815
	12	11.1692	9.57248	12.3007	9.66307
	17.5426	14.3382	7.08141	6.77798	21.4018
	10.9576	15.5058	8.13125	15.7854	12.5437
	10.717	9.51276	9.31217	9.54519	7.99993
	13.5789	7.09476	13.3352	8.60987	7.96609
	10.4118	11.2924	9.10357	8.73724	13.4209
	10.0329	11.7867	8.40026	7.972	10.3755
	8.23642	11.261	16.9787	9.61059	9.8131
	12.9944	12.0918	10.2555	11.4296	6.60354
	8.36033	10.8104	10.9337	13.6345	7.65394
	8.38739	7.64637	13.5568	8.8261	8.58562
	10.9337	14.4136	9.86009	9.41765	8.75018
	11.3188	20.2141	9.61472	8.02457	9.74071
	10.251	14.0623	7.83924	8.372	7.93059
	12.4884	8.97779	8.16602	8.99602	10.3761
	8.74218	11.721	16.3074	9.37085	11.642
	15.3795	8.04711	12.9092	13.7562	13.6501
	9.66364	12.0322	15.4308	11.074	9.98289
	8.27068	5.43238	10.1332	7.53971	7.6097
	8.8012	8.23849	6.75134	12.9832	9.1722
	9.16232	13.2715	9.61699	6.02411	11.5944
	7.52224	13.9653	7.59972	11.1254	8.58485
	10.5313	8.85189	15.6082	7.65741	7.90697
	7.11707	6.55069	11.7404	7.55633	8.5262
	11.0476	12.2435	12.2485	11.3142	12.4893
	7.68496	12.6588	17.5343	6.16103	7.52343
	10.8687	8.86034	6.30074	9.24479	8.98761
	12.913	11.209	8.90588	10.4603	12.522
	12.8163	8.50378	9.14538	6.95477	9.7178
	9.8313	8.54097	8.74005	8.46542	9.59755
	18.381	7.89189	18.4199	6.82044	7.15498
	8.59372	8.73459	11.0267	7.86595	16.6735
	11.0309	8.86388	10.451	7.53919	15.901
	7.78146	9.90808	8.38757	11.9218	13.8881
	12.4041	7.77315	6.87217	11.2957	7.60126
	13.7825	10.6051	7.20415	7.15271	11.813
	17.1508	7.97586	12.342	15.6983	10.5432
	18.9712	9.3606	12.4874	7.48529	8.2171
	10.4696	8.22517	18.1312	9.12243	10.4773
	11.4363	6.37833	14.0808	12.7985	10.7432
	7.30432	5.27263	15.0777	7.03536	11.5311
	8.39918	10.1675	14.19	6.40647	9.83998
	6.86695	10.3526	12.3938	10.2426	7.13895
	9.04019	11.6936	7.94229	10.3354	7.58128
	10.357	6.37689	7.782	11.5147	8.26517
	10.4104	6.55867	9.20619	7.264	11.9999
	10.3326	9.69601	16.7396	7.39856	13.2584
	6.97998	5.43084	7.99201	10.3429	13.2462
	10.6767	11.0145	18.0583	6.78313	8.73826
	10.0452	7.60429	6.94467	8.38364	9.20401
	12.1577	7.92024	7.52403	7.83737	11.6545
	7.6028	12.1898	11.7932	9.51959	6.98527
	8.35123	9.77926	9.92743	7.97092	9.78156
	8.23662	13.0842	21.566	8.75914	17.3597
	13.4312	11.0143	11.3616	6.74409	8.73979
	22.2902	17.4114	6.49567	6.88487	13.3038
	12.2381	19.1937	10.3419	8.8129	6.86859
	9.57927	10.975	17.1135	7.57036	10.9013
	7.17842	11.0101	7.87928	6.38292	6.42482
	8.88633	7.05349	14.2706	4.65542	8.29183
	8.10249	8.14828	10.1607	7.85589	13.0515
	13.8733	9.87829	15.6485	7.22409	11.3965
	11.7676	9.07186	5.73305	7.95529	11.1112
	11.4095	7.47682	8.21554	6.27398	15.1991
	9.6164	15.1063	11.1086	12.6767	11.9105
	10.0554	11.8045	13.2633	8.17722	16.7031
	10.6899	13.742	13.0745	8.53468	8.05701
	10.3604	6.57233	10.5498	7.95863	8.76418
	6.72986	11.0312	9.16587	8.50646	7.08216
	9.17998	9.91047	22.9928	6.5488	8.62298
	11.2311	8.87303	11.603	13.8171	8.62482
	10.9385	7.61094	9.39958	6.83723	6.51502
	10.2156	8.35437	9.01071	7.01295	8.5956
	13.0337	8.69345	19.2095	16.0477	12.1756
	7.41304	7.21872	8.16235	8.42516	7.04069
	18.4358	9.71289	14.9617	7.65319	10.6187
	7.95956	9.3996	10.85	6.96494	6.82337
	10.301	6.08271	8.57601	14.3702	9.60214
	7.21932	11.6422	11.7101	8.35543	9.53299
	13.1886	12.8491	8.99991	12.5212	9.76935
	9.77808	8.67971	11.006	6.79992	8.84186
	7.54509	8.78211	9.63579	11.7996	6.95972
	9.8208	8.85334	9.80135	10.6737	11.4994
	10.9233	6.13286	7.15753	6.2747	7.50613
	8.06934	9.96	8.62195	9.45727	9.59413
	11.5077	7.68637	13.5685	9.24243	8.9799
	10.1678	12.4215	8.16029	6.74948	6.40085
	8.00158	10.4575	15.7021	7.16273	11.7865
	12.9615	6.71361	9.31793	8.17308	11.6562
	11.2122	9.34075	19.0653	10.2558	12.5191
	12.5756	11.9668	8.17699	12.8211	12.4251
	9.9453	13.1266	7.97361	12.8293	9.76472
	9.37653	7.55656	11.9948	14.1902	6.19898
	13.4075	6.41129	11.5278	7.59403	6.22904
	10.9738	14.751	9.40522	8.28598	6.62962
	12.1862	7.88766	11.4257	6.59396	7.21643
	7.72355	4.52152	7.84845	10.486	8.31765
	8.78347	9.35835	12.0093	9.98651	9.54746
	7.76511	5.9163	7.15454	8.74422	9.6955
	10.5329	10.8221	8.87762	6.67723	7.61464
	9.35712	9.91339	8.49887	7.03512	21.2729
	10.6443	7.84896	7.77409	9.7243	8.31181
	14.3489	8.9395	7.67757	9.55111	12.8147
	10.7383	13.7412	10.6221	14.4468	7.58563
	7.16257	8.90727	11.2704	6.9419	7.01044
	9.95073	11.2438	11.1477	9.75482	9.55088
	16.9189	10.1908	10.5248	7.2621	8.21562
	7.10514	11.7665	17.6172	7.56131	11.2968
	11.4834	10.7253	10.3779	8.57177	15.2222
	11.9683	8.78786	14.8338	10.414	8.87938
	7.95872	8.14484	9.66302	8.6466	6.82038
	10.376	19.6976	13.6409	4.67405	10.1731
	9.11696	8.27062	9.35749	8.56921	13.1344
	9.7883	7.99417	12.5203	7.40089	8.6483
	9.38151	7.15922	12.3484	8.37557	9.34862
	7.61123	9.4143	11.244	6.16035	5.3439
	12.8875	9.3614	13.485	10.7994	10.6625
	8.32686	8.59555	8.7339	7.89201	8.38897
	9.69495	9.44546	8.52431	8.20416	12.6494
	7.94761	9.98372	12.5233	6.83262	9.81351
	10.4886	9.82265	6.3794	12.872	5.54525
	19.4384	8.04429	11.4782	10.7495	11.9434
	15.4617	8.6073	16.0176	11.4499	10.1576
	10.4065	11.1915	11.1731	7.80513	9.75286
	9.67099	10.6521	7.38385	9.85636	11.1998
	13.7627	8.33752	12.9273	10.72	9.89123
	9.26054	15.7482	12.836	7.72986	8.31097
	8.77973	13.6886	12.5492	10.0453	8.08968
	6.49201	4.41338	8.35789	10.7804	8.82854
	7.147	10.4566	7.46313	8.13099	19.9699
	13.8632	15.1757	8.89626	12.4358	14.2837
	14.8203	13.7562	14.1154	14.3885	10.0313
	9.89587	13.052	8.81795	9.08056	7.68492
	14.4031	8.60847	9.73829	6.894	5.60098
	6.96637	11.307	7.87749	4.5165	8.55326
	8.97053	6.11986	10.1856	8.7398	9.19132
	9.72304	19.4698	9.02712	7.57981	9.68746
	11.8562	6.29467	11.4716	15.8418	6.38609
	16.8507	8.17554	7.4728	7.03707	9.02362
	13.9576	15.6438	6.87052	9.97511	7.25217
	14.6754	9.92503	12.8857	8.93135	7.35646
	9.54482	9.2928	8.10861	9.29799	7.17371
	9.53798	9.90568	8.42944	13.4615	10.2904
	10.9384	15.5738	18.6074	8.03989	8.61198
	10.5646	7.30245	7.87666	8.85335	9.42785
	9.7498	4.59244	4.53417	18.6212	5.33642
	7.97847	9.17984	16.5474	4.75893	7.49249
	10.7098	10.509	9.2051	7.4743	11.1506
	10.9032	15.3659	18.6191	10.9836	13.4651
	10.5245	9.65808	13.1646	8.3346	7.50039
	10.1847	8.11509	14.8744	5.83957	7.27254
	12.7588	4.64212	9.04773	7.4887	6.40398
	9.74843	7.93918	16.4834	12.562	9.87659
	13.1471	7.49563	10.2721	6.3406	12.2823
	8.24665	11.4106	13.7525	6.94846	8.93037
	11.1629	9.41421	16.3765	9.62341	10.9166
	7.97008	9.77448	9.09451	9.44458	7.42099
	12.382	4.34146	6.94937	4.71729	7.40227
	9.81373	8.00121	11.5343	7.79967	9.12949
	9.59028	15.3982	8.74156	11.2562	8.31726
	6.81167	9.88407	15.9029	7.53821	8.9945
	11.4587	10.6221	9.96579	8.81188	13.7015
	9.78213	12.9686	14.3806	10.6356	7.88111
	12.6407	9.29855	9.52607	14.6181	9.83314
	13.4328	9.56467	6.6049	11.3535	6.51376
	22.274	8.06463	15.0038	7.90115	8.65513
	10.5709	13.4615	8.96494	12.6015	13.1196
	8.09838	9.43001	17.8869	9.11947	11.9558
	6.92153	8.14874	6.98751	15.8125	12.4001
	12.0195	7.77616	8.08679	13.3714	5.84134
	7.1649	9.82435	13.8142	11.3633	8.88196
	8.38408	22.914	16.1061	8.6852	11.2421
	7.43274	12.8916	7.91177	10.6232	7.16617
	8.78437	6.44412	13.59	7.48436	6.87632
	22.4528	15.596	14.2057	15.2476	9.29412
	10.8264	6.34275	9.42846	7.49356	17.8667
	8.11877	7.05362	12.4656	12.4176	9.19806
	10.5753	8.10121	9.05128	13.7502	6.67572
	8.43524	6.47119	8.07452	6.50648	10.2581
	11.4603	9.38931	19.2958	9.36872	6.8883
	8.13676	9.68006	7.16183	14.8877	9.65066
	16.3151	6.48118	8.80243	8.41263	8.4525
	13.7876	9.10294	10.004	9.41766	8.33144
	10.5307	8.96972	6.92047	6.14101	8.92252
	7.96011	7.73012	8.01006	15.2776	6.32749
	12.4122	11.8736	10.8615	16.4036	8.29902
	15.8419	8.22849	9.22954	9.91178	7.27279
	11.0274	12.3176	12.3275	10.3901	8.79603
	11.1095	8.60118	17.464	9.10396	7.78723
	8.8057	12.0041	23.4953	14.4562	10.1826
	18.0039	12.8061	12.846	6.91119	6.48428
	11.5993	15.029	7.02651	12.4045	12.6201
	10.7036	10.9483	10.0514	9.14787	16.1155
	7.28141	7.44647	13.4017	12.4372	14.4325
	10.4731	13.0273	7.68317	8.21216	11.4705
	10.53	10.6146	8.42936	10.8543	7.85823
	23.5651	4.73387	6.00924	12.2264	8.71945
	11.9462	6.28637	13.9314	9.19454	7.23263
	11.6366	8.55307	10.2758	5.19876	9.51582
	11.3977	8.12759	24.1531	12.9222	13.7193
	11.4612	11.7889	6.35533	10.573	11.4342
	14.1346	11.2507	16.4801	12.2088	12.0447
	6.8955	8.27799	7.31147	7.50375	7.65946
	8.39664	12.2777	9.57506	6.69944	8.07929
	10.3269	6.33015	10.3429	9.32399	13.0227
	19.7709	11.169	14.2021	6.33541	10.7131
	8.02004	14.6443	9.24883	9.69667	8.26504
	9.64511	11.9138	11.6408	15.2846	7.3248
	10.8421	8.40218	7.794	6.857	9.21697
	11.1853	21.7235	6.61415	6.83697	6.87892
	13.5407	12.8161	15.2748	6.35206	12.0215
	13.0553	6.85356	9.66623	7.96853	9.12119
	10.0094	9.26223	10.954	13.3362	8.73573
	15.7996	8.99965	6.35726	12.6966	9.39073
	6.82359	11.6663	10.2604	10.547	10.4684
	8.68413	11.853	9.14546	7.79941	7.40592
	10.9998	7.87262	9.95618	10.0595	7.7736
	8.59088	12.524	14.8409	9.83491	7.81209
	10.8588	17.1776	11.3507	9.26633	8.70864
	10.2779	7.72452	6.65553	9.8235	12.8899
	8.35956	11.6277	11.8509	7.54156	13.3655
	9.10048	10.909	11.4093	9.53308	8.49879
	12.4353	11.3215	18.9881	7.2977	10.4565
	14.1537	6.67844	9.14654	7.52556	9.37373
	23.1549	6.50673	7.69362	8.2883	8.70707
	18.1938	12.3557	6.68393	10.7059	6.76266
	8.25749	8.88164	14.6071	7.0241	7.51686
	8.17702	13.2565	12.6191	6.58341	6.8426
	11.7138	11.2919	11.0765	19.5307	9.00779
	10.5771	9.49957	10.3747	8.991	11.4789
	11.0114	7.15607	15.5454	6.8781	12.6832
	8.45927	13.6231	10.2315	17.3726	9.75729
	7.165	12.4978	13.1765	11.3729	13.3488
	8.54941	9.84027	10.639	8.1816	15.3313
	7.18588	11.0899	10.2466	12.4575	12.4106
	11.2001	9.23104	7.72724	6.53917	10.1815
	8.46989	5.73582	10.5222	9.90019	9.59835
	10.4883	8.29847	19.7523	11.92	7.79713
	8.56042	12.2655	12.7595	8.19454	12.426
	8.05547	8.50616	17.1145	8.94902	16.0105
	10.302	7.7985	10.2405	6.62289	9.50976
	7.96688	10.7247	19.9226	10.1208	16.1422
	8.2417	8.88549	8.81292	8.05358	9.71754
	8.82007	10.6725	11.6395	9.74471	7.74776
	7.45634	8.65007	9.36607	9.11043	6.68848
	10.0635	11.8576	13.838	11.2922	7.60306
	10.1394	9.84366	10.0505	8.31738	10.2568
	16.8821	8.36597	16.6478	8.23711	8.16152
	10.9316	8.11854	8.2192	11.6278	11.248
	7.09716	8.46822	11.0285	11.7647	10.8451
	25.2243	6.14995	16.9726	10.9858	8.44173
	9.88493	12.0969	11.621	9.10534	14.7853
	10.217	8.74434	6.96298	10.5443	17.7028
	10.2257	8.8473	11.4237	9.40997	18.5744
	7.8279	7.06928	15.2563	6.92077	10.4741
	14.7838	13.3912	15.7628	5.36741	7.77368
	12.4968	11.7603	9.05484	11.8168	8.77006
	24.9987	5.92146	13.5114	7.62004	10.3291
	10.5105	10.912	6.29189	9.52868	9.96359
	14.7417	8.66217	9.87052	7.41065	10.3785
	8.85566	8.33768	11.9842	11.9055	7.49789
	9.84609	10.3353	8.67228	14.8658	8.58603
	15.7063	11.5563	11.9629	7.16099	8.95436
	7.47695	8.05059	11.7934	14.2583	12.2705
	8.92406	9.67556	11.5339	9.68185	10.8781
	8.4949	10.0577	18.6797	7.245	16.6389
	11.0047	9.91446	14.0772	15.6907	9.50562
	10.5349	9.6568	6.65447	8.37482	8.80445
	7.82979	13.5005	12.1588	9.43729	13.3311
	8.60585	10.2742	11.9683	15.9421	8.33384
	6.91578	6.67715	12.0736	8.13009	15.2222
	7.72128	6.53002	14.3723	5.51748	12.7165
	9.97042	7.46955	8.11334	12.0277	12.331
	11.9483	19.5635	10.529	7.93342	12.3736
	9.79513	10.3454	7.81648	8.27056	7.81647
	11.9725	18.1554	9.44621	5.88138	11.2338
	11.6468	7.4334	6.6221	6.53115	8.08342
	9.0932	19.4594	7.28105	6.68292	10.7746
	14.5792	6.94414	6.46023	14.9322	13.6
	8.80206	8.67419	14.9337	7.65101	9.17428
	16.0964	7.27962	7.03343	8.1535	16.8584
	9.19297	7.27072	9.61425	9.52132	13.0263
	9.90352	14.4459	9.73666	14.5894	9.45396
	10.8663	13.2333	5.38216	10.4994	9.16602
	13.531	7.95746	11.2273	9.67959	11.525
	11.8363	7.93467	8.88225	9.68799	13.5773
	8.45053	8.00747	10.0749	9.9896	9.89066
	10.2756	9.53498	20.3566	10.5822	7.20531
	11.2479	14.2835	8.79731	9.11326	7.62096
	12.6311	10.7922	7.31208	7.49051	8.62989
	11.0923	6.28806	11.8069	12.4202	7.29439
	11.1068	8.33207	9.69982	10.1445	8.22636
	7.73374	5.30343	12.9785	7.84334	12.998
	18.6605	9.58749	10.9371	9.07577	9.76581
	8.65385	15.6518	8.96004	7.87838	8.42493
	7.53858	9.63189	12.3606	6.20535	6.12676
	9.13527	11.6344	11.2131	9.88734	8.225
	15.5181	9.44229	7.93441	11.6833	14.5367
	10.1447	6.85183	8.70264	10.1943	9.75941
	10.6127	8.77304	13.4244	8.78063	7.43468
	9.37947	15.9934	20.081	6.95686	16.8018
	7.07309	13.0531	9.89245	10.3155	8.52504
	9.14419	9.4839	15.3116	11.4219	10.1476
	10.9089	8.28159	13.6358	12.9517	12.7709
	11.4397	9.55438	11.5344	9.90371	7.67837
	13.3495	8.02598	6.5146	9.72322	7.13399
	10.1553	7.1816	14.2758	11.787	8.26591
	16.1853	8.80668	10.7741	11.7719	8.24584
	13.3932	8.98056	8.13872	11.3781	6.68131
	7.76273	6.5688	9.57627	7.98295	9.09215
	12.7462	9.48636	10.9718	11.87	10.5225
	10.2047	14.0071	10.7223	13.8851	11.2961
	7.91649	8.05508	9.91592	9.17638	15.0285
	14.7786	10.5967	8.16196	7.94455	12.3868
	7.48594	13.2778	8.87382	6.20793	15.2757
	8.23382	8.72453	10.306	19.9575	12.479
	11.0212	10.6663	14.4096	8.72531	11.4553
	9.38793	5.46828	14.0528	18.4724	7.26487
	8.2235	9.09217	26.4779	6.00466	9.46612
	26.4197	7.11978	11.9474	12.1608	10.8206
	10.8097	8.84204	15.0483	12.5103	6.18081
	11.4426	8.41945	22.0282	10.3593	13.3061
	8.64928	9.11826	9.24534	8.62224	13.153
	10.1306	9.88135	11.8755	9.05288	9.21396
	11.6685	8.02005	6.69331	7.95665	11.839
	8.12068	9.26569	9.40475	8.07719	13.6687
[truncated: 1,124 more rows]

## Sheet: Figure 4C
	Minimum Distance Between TfR Vesicles (µm)
	WT	R1441C	Y1699C	G2019S	I2020T
	1.19793	0.918854	0.843491	1.46255	1.20463
	0.790341	1.07177	1.34151	0.762155	1.24792
	1.04366	0.997474	1.00237	0.986135	0.496556
	1.05533	1.15443	1.04058	0.941672	1.28536
	0.721629	0.986177	0.932554	1.40539	1.71234
	2.12721	0.744612	0.729118	0.835042	0.812068
	2.45577	1.31365	1.58502	0.706724	0.579731
	1.15329	0.816783	0.991536	1.0784	0.648348
	1.25712	0.702114	1.14318	0.863734	1.56487
	1.37355	1.81084	1.72348	0.468405	1.29132
	1.23729	1.07468	1.30369	1.74695	0.432534
	1.15566	1.64024	1.03744	0.809289	0.576915
	0.650759	0.394031	0.851481	0.796887	0.746269
	1.01311	1.0564	1.21417	0.790396	0.513321
	0.944418	0.724891	0.815382	1.00621	1.51908
	1.53698	0.653823	0.689465	1.33152	0.738467
	0.871227	1.37108	0.87528	1.14858	1.16186
	1.25446	1.12294	0.73512	0.912677	1.06753
	0.883699	1.43462	2.23554	1.42026	1.19215
	0.398957	0.756442	0.563646	0.593516	1.22133
	0.786471	1.48016	0.734594	1.80997	1.19484
	1.2234	1.47809	1.03948	1.07588	0.775679
	1.01883	0.943325	1.5113	0.824404	1.00433
	1.32006	0.922848	1.48548	1.46948	1.13682
	0.615649	0.952606	1.04156	0.945752	1.54423
	1.0915	0.76881	1.26366	0.999635	1.18627
	0.975806	1.22762	1.15311	0.649935	2.91766
	2.04868	1.17321	1.06973	0.966463	0.729044
	0.796596	0.752252	2.29157	0.857159	0.682058
	2.60557	1.01973	0.96422	1.5415	0.909062
	1.19733	1.42904	1.16143	0.845737	1.85458
	1.84869	1.01767	0.782547	0.698114	0.765343
	1.23477	0.871133	2.94983	0.800801	0.825106
	1.53239	0.457833	1.15301	1.19726	1.25423
	1.39107	1.23007	1.116	0.934257	1.92937
	1.01128	0.471442	1.29295	0.619176	0.484663
	2.17996	1.12523	0.81904	1.96709	0.962565
	0.882089	1.17681	0.974993	0.925821	0.901743
	1.06259	0.931254	1.06932	2.0969	1.79332
	1.03055	0.874755	0.771079	1.40752	1.44818
	0.753536	0.538964	0.621722	0.564654	1.06579
	1.07679	1.14037	0.507359	1.02478	0.822968
	1.63096	0.73562	1.94471	0.570708	0.927381
	0.972803	0.918677	3.26965	0.879829	0.671844
	1.26151	1.43464	0.514321	1.36743	1.25254
	1.23729	0.887744	0.99328	1.46585	0.623345
	0.68939	1.83452	0.395069	1.63806	1.22885
	1.18353	0.501542	0.79941	0.746321	1.02503
	0.807543	0.594066	1.55402	1.33078	0.745256
	1.12673	0.680191	0.667521	1.25021	0.745771
	0.735876	1.04101	0.99045	1.60798	0.816484
	1.08738	1.70313	0.771079	0.93381	1.12147
	2.40979	0.662956	0.716598	0.847481	1.6904
	1.03736	0.877535	1.14521	0.861595	0.823444
	1.75619	1.91903	1.33951	0.493881	1.28863
	1.05847	0.487355	0.453037	1.05686	0.865976
	1.6744	0.707099	0.600494	1.57809	0.668787
	1.12118	1.09734	2.72589	0.957174	0.850525
	0.585042	1.38813	1.2996	1.39475	2.7982
	0.46529	0.69022	0.703242	1.13394	2.97186
	0.758254	0.976575	0.395069	0.680775	0.957539
	1.6401	1.88962	0.910025	0.788254	0.654323
	0.908787	1.16825	1.13351	0.772965	0.584127
	1.04272	0.908253	0.721594	0.845767	0.725729
	0.911247	0.647667	0.682519	0.830474	0.803222
	0.91009	1.10498	0.927419	0.375484	1.00812
	1.74192	1.21069	0.891657	1.6546	1.10324
	1.12776	1.33414	3.52293	1.03448	0.93039
	1.05855	1.80374	1.53666	0.879848	0.587992
	1.31877	1.20917	1.23166	0.714236	0.791744
	1.45244	0.438746	0.871102	0.637024	0.935859
	1.82994	1.36202	0.875848	1.10652	0.778686
	0.494754	1.0177	0.454771	0.666206	1.03124
	1.08435	0.978152	0.779026	1.37807	0.972709
	1.04344	0.774773	0.920966	1.47387	0.67992
	2.14962	1.43102	0.556083	0.833436	1.02993
	1.43968	0.775594	1.04334	1.19328	1.13557
	1.31784	0.796247	1.04298	0.700917	0.867549
	1.01883	1.19698	1.81607	1.4765	0.71564
	0.992401	1.10903	1.01468	1.1222	1.25576
	1.05488	1.71803	2.46916	0.764381	0.565735
	1.24308	0.789122	1.27157	1.17759	0.736823
	1.26176	1.00141	1.99396	1.18927	1.46037
	1.23349	2.04708	0.897373	0.62605	0.830911
	1.93975	1.30613	1.25896	0.979418	1.31843
	0.976102	4.54153	0.984687	1.09423	0.705958
	0.866782	1.28	1.42378	0.918231	0.667554
	1.13304	1.09511	0.726255	1.33887	1.05667
	1.44653	1.47456	0.546423	0.675275	1.06471
	0.918484	2.07479	0.773564	0.906132	1.0999
	1.88385	1.00669	1.55809	1.29423	0.807338
	1.18475	1.04618	0.943307	0.866197	1.36061
	1.10878	0.558229	0.752255	1.34098	0.948092
	1.26539	1.07389	1.01691	1.00554	1.33444
	1.18991	2.11742	1.02676	0.908945	1.09814
	0.72432	0.95155	0.94165	1.01883	1.41775
	1.85377	1.04837	1.11493	0.526579	0.835817
	0.819311	1.07395	0.998912	0.388909	0.964523
	2.41914	0.997919	0.624887	1.03119	1.0825
	0.906429	0.766512	1.42553	1.70705	1.17993
	0.879069	1.26352	1.73964	0.867276	0.82527
	1.67515	1.10531	2.59307	1.14551	0.8858
	1.61663	0.395345	1.96856	1.23181	0.8252
	1.18677	1.33378	1.15105	0.618174	1.3066
	1.24463	0.854206	1.54498	1.00642	1.01542
	0.42311	1.22377	0.880166	1.18096	0.672765
	1.39124	1.00062	0.793808	0.831027	0.741758
	1.99826	1.48264	2.20535	1.01747	1.06195
	1.77532	0.718133	0.967838	1.04257	0.867899
	2.13967	0.889839	2.79862	0.957571	0.785069
	1.47362	0.905694	0.888385	0.996463	1.36918
	0.805203	0.973247	1.63137	1.41863	0.731582
	0.970967	0.977889	0.505153	0.555172	1.0054
	1.70015	0.814977	1.23465	0.759063	0.787552
	1.01796	0.637592	1.15301	1.98164	0.755035
	1.94906	0.706218	0.678761	1.56777	0.987777
	0.994001	0.801902	0.714041	0.711543	0.861126
	0.816321	0.429951	0.806111	0.981895	2.45437
	0.958488	0.926174	0.918205	0.697954	1.23532
	1.48744	1.78278	1.35555	1.03462	1.77262
	1.01376	0.984038	0.897505	1.4677	1.07623
	0.969253	0.686796	1.15211	1.15308	0.4393
	0.507541	1.3541	0.856616	0.640238	1.63833
	0.974928	0.887524	1.05089	0.768842	0.846359
	1.5392	1.03593	0.505153	0.681504	0.913291
	1.11904	0.887524	1.09816	1.15498	1.19879
	0.646867	1.13848	1.082	0.835308	1.13408
	0.728898	2.26003	0.796154	1.38079	0.692235
	0.857859	1.59544	1.23712	0.863677	0.71932
	1.10757	1.28569	0.930056	1.38134	0.813495
	1.71751	0.58702	0.984747	0.577291	1.10042
	0.555273	1.20925	0.655439	1.20849	1.19196
	1.14457	1.52377	1.06015	1.30976	0.963471
	1.21688	1.12961	0.564028	1.97733	1.2561
	2.41169	0.915248	0.891317	1.30812	1.20664
	1.30057	0.89796	1.26401	0.904493	0.643532
	0.908069	1.2545	1.1899	0.859178	0.710168
	1.53154	0.878563	1.08071	0.69535	0.711607
	2.28985	0.733408	1.28405	1.81165	0.643411
	0.775482	0.809156	0.94063	0.870595	1.17452
	1.00562	0.905694	0.919642	1.20176	0.729706
	1.01644	1.23562	1.16611	1.02963	0.475511
	1.46209	1.04	1.86628	0.941692	0.868652
	0.54851	0.938227	0.867311	1.24112	1.54525
	1.25486	1.20488	2.33169	0.6383	1.58394
	1.6756	0.465421	0.917666	1.59468	2.52799
	1.0616	1.55573	1.02269	0.742705	0.882456
	2.33157	1.01878	0.926611	0.641924	1.11574
	0.663029	0.869164	1.2096	1.83366	1.19542
	1.02863	1.02829	0.860894	1.20989	1.01477
	2.05748	0.845058	0.729377	1.06918	1.21443
	1.93852	1.1277	1.23015	0.576988	0.943313
	1.14753	0.964199	1.0407	0.640368	0.926901
	3.25058	0.750283	1.86354	0.993513	0.868836
	0.523593	2.22611	0.597088	0.569735	0.90333
	0.417943	1.33005	1.48137	0.842019	1.30882
	0.832565	0.898102	1.29295	0.802542	1.6648
	1.06226	0.793012	0.90095	0.747491	1.16472
	0.45531	2.40331	0.711293	1.17177	1.26871
	1.33221	0.797743	1.1685	0.423361	1.04178
	1.34299	0.793136	0.921026	0.577291	1.39966
	0.814512	1.47529	0.764236	0.423361	0.782482
	0.921725	0.943325	1.5268	0.929758	0.911065
	1.10613	0.820958	0.778406	0.656729	1.18235
	1.15446	1.61423	1.70967	1.07595	0.881831
	1.78973	0.920367	1.00625	1.1222	1.05941
	0.967869	1.05749	1.11342	1.25122	0.801232
	4.66314	2.28578	0.898655	1.16157	0.93135
	0.510865	0.922921	0.423102	0.866765	0.835601
	1.75189	0.868018	1.05714	1.39912	0.481059
	1.54751	0.763	1.02737	1.0897	1.11521
	1.01418	0.999463	1.00164	0.907859	0.767548
	0.849254	0.98984	1.73419	1.40724	0.925384
	1.7563	1.20061	1.84423	1.05724	1.17039
	1.14029	0.897426	0.964216	1.12217	1.13892
	0.82052	0.39553	0.892769	0.586362	1.44809
	0.700119	0.943246	0.618607	2.98085	1.58161
	0.743261	0.500674	0.859001	0.895056	0.997348
	1.31784	0.671488	0.729118	0.755353	1.42661
	1.18937	0.743109	0.765905	1.11279	1.3602
	1.26302	0.893354	0.842866	1.20008	1.40057
	1.09195	0.801368	1.00625	0.822748	1.11672
	0.567694	1.34758	0.734277	0.719071	0.895748
	1.33824	1.19884	0.704242	2.00965	0.956365
	1.35491	1.51467	0.677508	0.957781	0.62444
	1.1767	1.51034	1.18445	0.796913	0.981321
	0.955438	2.55243	2.41283	1.10127	1.00924
	0.796619	1.1099	0.54317	0.998602	0.963523
	3.25888	1.11006	1.13623	1.10289	0.635849
	1.00959	0.924082	0.858633	0.963648	0.935831
	0.646867	1.1958	1.10504	1.38079	0.719713
	1.06565	1.08617	1.87611	1.18137	0.459262
	1.4411	1.2337	0.978373	0.899619	1.96006
	1.25212	0.651201	1.25633	0.855696	0.783595
	1.61375	1.05924	0.886883	1.21866	0.913231
	1.4081	1.04924	1.58751	1.30775	2.07655
	0.58448	1.04043	1.29355	0.673728	0.88544
	2.23611	1.03972	0.843148	0.929753	0.567813
	1.49529	0.734583	1.39982	1.69532	1.70724
	1.54669	0.96103	1.12363	0.808046	1.00465
	1.20648	1.43464	0.876325	1.25338	1.18064
	1.50762	1.12084	1.19663	0.991659	2.01171
	1.18528	0.771234	1.69752	0.706724	0.629338
	1.83103	1.35947	1.24274	2.00881	0.950659
	1.22532	0.920299	1.88367	0.770126	0.588006
	0.690938	1.65275	0.490125	1.08164	1.25181
	0.691677	1.33341	0.894319	1.87829	0.911771
	2.50956	1.11751	2.3306	0.714236	0.781253
	0.71865	0.889839	1.47607	1.13089	0.945896
	1.05054	0.579204	2.10166	1.3685	1.04699
	0.974928	0.680175	1.09049	1.0521	1.48252
	0.772047	3.01963	0.884543	1.81522	0.838804
	1.60323	0.654511	1.4236	1.25993	0.775555
	1.53192	0.791025	0.908191	0.742705	1.77886
	0.459849	1.61458	0.987976	1.93961	1.47185
	0.807543	0.976575	0.818678	1.16746	0.775178
	1.62607	0.943231	1.01477	1.01975	0.788418
	1.49783	0.733612	1.50428	0.789584	1.2927
	1.13249	2.14839	0.772711	0.785157	0.908397
	0.992358	0.731002	0.948874	0.910593	0.735344
	0.786519	0.788825	1.31195	1.07771	0.920524
	0.68939	0.842521	1.24016	1.13211	2.20779
	0.858193	1.57631	1.0835	1.56262	1.39564
	0.849725	1.59542	0.855848	1.09401	0.835817
	0.849444	1.00907	0.983329	0.817481	1.34199
	1.50119	0.996112	0.909928	1.09001	1.01354
	0.786502	1.55772	1.44288	1.06439	0.707834
	2.20613	0.944845	2.13703	1.5725	1.25718
	1.11189	1.01228	0.905727	1.10449	1.02139
	1.77033	0.530684	1.5783	1.66194	2.23674
	1.10613	1.38899	1.28018	0.98421	1.10808
	1.54669	0.858916	1.08123	0.690326	1.37564
	0.57128	1.07828	0.641696	0.739326	1.06876
	0.518504	0.936397	0.897395	1.12208	0.869998
	1.52693	1.46697	1.00443	1.7846	1.38934
	0.910495	0.869463	0.543829	0.729842	1.27428
	1.34615	0.751088	1.02771	1.22859	1.05063
	0.58867	1.03208	0.921839	1.07972	0.949674
	1.39074	1.93973	0.995538	0.713557	0.854065
	1.50307	1.12665	0.770444	1.07761	1.26969
	1.18475	0.550884	1.07952	0.847915	1.07626
	0.982034	1.34737	1.18313	0.782426	0.954432
	0.74213	3.5035	1.39422	0.70076	0.97051
	1.75384	1.36174	0.922854	0.833436	1.34199
	0.664695	1.54768	3.03763	1.35241	1.62356
	1.58028	1.21215	0.716598	0.631577	0.59266
	1.10245	0.747895	1.53048	0.991399	1.04559
	1.24649	1.00389	0.729377	1.35593	0.575397
	0.733375	1.05959	0.387144	1.10983	1.42067
	1.10853	0.634516	1.23844	1.07364	1.57373
	1.77502	0.82162	0.738468	0.875314	0.943793
	0.832089	1.83356	0.984972	0.714202	2.33434
	0.68883	2.22243	0.894486	0.981018	0.804555
	0.772612	0.894992	1.0196	1.10979	1.02799
	0.864209	1.3984	0.925836	0.986362	0.795929
	1.38854	1.25361	1.26788	1.28814	0.767576
	1.01418	0.955315	1.88367	0.846575	1.03597
	1.09753	1.03864	2.00962	0.655051	0.771526
	1.64794	1.06288	0.972317	0.459548	0.756496
	0.471071	1.17008	1.22237	0.727908	0.755905
	0.938989	1.52171	0.979449	1.46585	2.18785
	0.757181	3.54475	2.07635	0.99011	1.36987
	1.2754	0.77955	0.469313	1.34405	1.01967
	0.98565	0.810913	0.734747	1.14958	1.82659
	0.68965	1.38266	1.12938	1.47959	1.4946
	1.08011	0.592499	0.555566	0.527618	1.15344
	0.849492	0.864871	0.919835	1.01708	0.736823
	1.36274	0.995391	1.32778	0.999598	1.01673
	1.65704	0.753048	0.88859	0.744398	1.00736
	0.773086	1.91234	0.523697	1.33565	0.67434
	1.24608	0.846224	1.25453	0.912677	0.751604
	0.766476	1.25181	0.903209	0.999842	0.643852
	0.802207	1.69963	0.980777	1.23839	1.44239
	0.429189	1.44912	1.46512	0.615556	0.853603
	1.11241	0.934706	1.07562	1.06044	1.09855
	1.21804	0.760231	1.33228	0.523722	1.49502
	1.21638	0.621654	1.84093	0.815024	0.778237
	1.18336	0.832276	1.18471	0.622834	1.02925
	2.29345	1.11378	0.49141	1.12278	1.76399
	0.984594	1.18117	0.848078	1.36743	0.661865
	1.23717	1.0104	0.473368	0.855158	2.04354
	0.644844	0.669815	1.0279	0.585805	0.773852
	0.979824	1.9768	1.88984	1.31382	1.02506
	0.42311	2.25475	1.42553	0.811598	0.780699
	1.01626	1.63373	1.11372	1.87944	1.04656
	0.929092	1.39768	0.79919	1.5469	0.760176
	0.686714	0.630974	1.13492	1.25577	1.04534
	0.994608	1.73691	1.59455	0.870629	0.845879
	0.860645	1.1399	2.3306	1.61385	0.871018
	0.607503	1.14852	1.08369	1.01747	0.971914
	0.561894	0.918854	1.0342	0.388909	0.758046
	0.58275	0.89545	0.978427	1.00171	0.794653
	0.55896	0.718197	1.19663	1.64378	0.909955
	0.433353	0.871189	1.14505	1.20626	0.936862
	1.78459	1.10313	0.689882	0.680215	0.654951
	0.935954	0.927199	0.772566	1.24131	1.00651
	3.2609	1.00868	3.91419	0.408291	0.848223
	0.889596	1.08335	1.15789	2.54473	1.53171
	0.997841	0.883723	1.55402	1.61047	1.27344
	1.2786	1.46655	0.958715	0.738121	1.3416
	2.06683	1.24492	1.22778	0.863748	0.925902
	1.8878	0.873768	1.99444	0.487591	1.22774
	0.581982	0.67176	1.26787	0.473188	0.883908
	0.932401	1.9756	0.982964	1.69709	0.831091
	1.23085	0.45756	1.20812	1.25651	0.781253
	1.39661	0.911586	0.804418	0.732801	0.732674
	0.754898	0.964623	0.994351	2.1736	0.823647
	0.621338	0.981835	1.45715	0.895056	1.48596
	0.628803	0.89504	1.03102	1.50915	1.40749
	1.20387	1.46096	1.07162	0.511961	0.97041
	0.826544	1.00287	0.736127	0.714202	1.33962
	2.29827	0.408074	1.0196	1.21014	1.08821
	0.607503	0.788825	0.859001	0.913666	0.71761
	0.68965	1.14456	1.1024	0.834506	1.10215
	1.11957	0.66847	1.09497	0.62537	1.35048
	1.33374	0.607319	0.613373	0.746321	0.778686
	0.580536	2.12414	1.34301	1.2188	2.10759
	1.00386	0.785365	0.951659	1.42681	0.802447
	1.05189	0.941314	0.8437	1.56	0.767586
	0.994291	1.13255	1.52921	1.04691	1.70605
	1.1645	1.28367	3.0894	1.00952	1.32708
	0.681552	0.804945	0.956928	1.02263	0.645601
	0.843274	1.07764	1.80818	1.06173	0.825356
	0.889601	0.883723	1.27157	1.19509	0.583646
	0.567694	0.797795	1.39656	1.95785	1.30291
	0.754898	0.621587	1.25812	1.20478	0.988041
	1.01025	1.07892	0.905727	1.56021	0.997597
	0.729387	1.26003	1.1815	1.09263	0.727787
	0.471476	1.62096	1.31787	0.765661	1.16629
	1.07419	0.750763	1.48021	1.42571	0.920823
	0.531328	0.750763	0.846515	0.621661	0.856508
	1.7674	0.810898	1.12895	0.824404	1.35232
	1.18063	1.27896	0.518841	1.15468	1.19745
	0.9057	0.538964	1.6574	1.08918	0.786808
	2.16526	0.691312	1.076	0.735252	0.655467
	1.24813	0.920314	1.40377	1.51182	1.41671
	0.959433	0.710762	1.05194	0.684028	1.30234
	1.00236	0.741211	1.77745	0.693781	0.985009
	0.930242	1.17165	0.556083	1.39883	0.709799
	1.31256	0.926174	1.01468	1.17089	1.10031
	0.789032	1.10462	4.20426	0.582453	1.23887
	0.819248	0.64293	1.32641	1.16441	0.775043
	1.12836	0.60973	0.736034	1.29782	3.18217
	2.33628	0.89545	1.01257	0.683372	2.62946
	0.862132	0.675756	1.10966	1.37565	0.65409
	1.77272	0.777127	0.686911	0.658063	0.886803
	0.900612	0.737294	1.33678	0.974457	1.10439
	0.417943	1.09511	0.969297	1.15468	0.854255
	0.810399	1.05326	0.959875	0.996912	0.948092
	0.707609	0.449215	1.7771	0.889682	1.1806
	0.650853	0.411419	1.09793	0.555497	1.02799
	0.847408	0.732906	1.23049	1.00981	0.782058
	1.41028	0.926133	0.49141	1.05816	0.869265
	1.41468	1.10462	1.57321	1.05172	0.663919
	0.923926	0.827085	0.74872	0.829208	1.11569
	0.988942	0.713719	1.25488	0.734713	1.08399
	0.93704	0.773538	0.894559	1.11065	0.878286
	0.635247	0.771626	4.26361	1.81003	1.6862
	1.2123	0.664421	0.628431	2.1351	1.89079
	0.987308	1.01686	1.57547	1.37087	0.667554
	1.41441	0.594441	2.09036	0.772434	1.0837
	0.789947	0.594441	0.914596	0.879367	0.844979
	1.20429	2.51872	0.81904	1.18735	0.842553
	1.23585	0.7938	1.13272	0.772981	0.884445
	1.21107	1.44895	0.707292	0.866197	1.60104
	0.827937	0.579113	0.890232	2.14318	0.464271
	1.19278	1.1277	0.983115	0.832399	1.30469
	1.2358	1.87592	0.975873	0.63286	0.981774
	1.33878	1.36795	0.423102	1.05172	2.10023
	0.86123	0.530048	0.383176	1.11966	0.732824
	1.10316	0.775762	1.3725	0.836517	0.844083
	1.01586	0.893354	1.68532	1.02682	1.25388
	1.3909	1.12962	0.624017	1.0663	0.842254
	0.653662	1.42313	1.8311	1.99709	1.71546
	1.06562	1.38266	0.696763	0.949939	1.78823
	0.735876	0.904859	0.676917	1.12357	0.738618
	1.13346	0.97085	1.00872	1.02064	0.660599
	1.11224	3.35864	0.772786	0.795752	1.2992
	1.20827	1.04216	0.789844	0.934294	0.577875
	1.16085	0.688636	0.624887	1.6122	0.764608
	1.52576	0.730258	1.05916	0.744627	0.625125
	1.13431	1.05127	1.21807	0.63286	2.03038
	1.69565	0.557316	0.838593	1.42908	1.89506
	0.986969	1.26851	0.887139	1.39016	2.67358
	1.21804	2.20442	1.54682	1.53777	1.71008
	1.28505	0.990381	0.96995	0.783824	0.947295
	0.537011	2.89604	0.575088	1.04134	0.89178
	0.669512	0.999463	0.829854	1.50915	1.1633
	1.76358	1.25469	2.17797	0.95386	0.80321
	1.16204	1.23088	1.20358	1.13438	0.790266
	1.37431	1.19629	1.01928	1.0626	0.559814
	2.09904	0.508453	0.795297	1.23923	0.413265
	2.66085	0.837994	1.06217	1.5109	0.713575
	0.787565	0.702703	0.518841	1.86509	1.23011
	0.756125	1.48324	1.11937	2.45223	1.4877
	1.01304	0.775681	0.867213	0.870582	0.9948
	0.594056	0.550082	1.1002	1.02089	0.882375
	1.03047	1.04731	0.80877	1.39475	1.14472
	1.27568	0.695741	1.1578	1.3445	0.966874
	2.43435	1.2505	1.75802	1.10342	1.16919
	1.11096	0.467588	0.523665	0.696526	0.821416
	0.967694	0.990896	1.49695	1.14642	0.96003
	0.837108	0.977134	3.90953	0.933596	0.978077
	1.34337	2.35918	1.77619	1.29597	1.26969
	0.83646	0.972441	0.69501	0.910959	1.48197
	1.65402	0.950356	0.793808	0.947151	1.21585
	1.49218	1.84124	0.837072	0.428185	1.13408
	1.07682	1.35089	1.24319	0.868423	1.18741
	1.53399	1.66165	0.773624	0.619139	1.31304
	1.33328	1.09265	1.16162	1.26127	0.70914
	0.564972	1.10379	0.881054	1.13798	4.80213
	0.494754	1.43131	0.991185	0.809597	0.898601
	1.19627	1.65865	0.548602	0.702843	0.699642
	1.18463	0.690577	1.36478	0.874065	1.33176
	1.12757	0.810286	1.03948	0.861908	2.53297
	0.540853	0.438746	0.855889	1.39031	0.737247
	1.08489	1.41048	0.904384	2.1413	0.891967
	0.875908	0.741211	1.94744	0.941825	0.900746
	0.694872	0.713719	1.16899	0.840916	1.14549
	1.73519	2.46533	0.700119	0.723676	1.01881
	1.70185	1.1357	1.03588	0.900508	1.16688
	0.988265	2.44008	1.66869	0.684608	1.23531
	1.45941	1.27464	0.972887	0.487421	1.19201
	1.6401	1.32105	0.468415	0.763398	1.09379
	0.833379	0.842668	1.5113	0.63104	1.24771
	0.494092	1.0016	0.734277	1.1338	0.650764
	1.01487	1.15043	0.768912	0.75273	1.22941
	2.34848	1.33344	1.34436	1.00952	0.654727
	0.816652	1.52337	1.11545	0.892923	1.26759
	1.16272	1.32886	1.32943	1.00655	0.695966
	2.09513	1.36465	1.27947	0.638583	1.09519
	1.09919	1.07954	0.935831	2.33188	0.843915
	1.17319	1.16034	0.859688	0.945752	1.02899
	1.91924	1.34746	0.756589	0.630185	1.6862
	1.37149	0.887744	1.5	1.21272	0.781554
	2.08722	1.01695	0.427857	1.37711	0.729295
	1.01049	1.30003	1.17642	0.459548	0.781762
	1.62607	1.53314	1.15057	0.656048	1.04832
	0.509234	1.69475	0.820348	1.74592	2.852
	0.95793	0.640196	1.40587	0.764407	1.2508
	1.36221	1.03007	0.966266	0.781235	0.531807
	1.06945	1.77761	0.942277	0.900489	1.07543
	0.894788	1.60328	0.599435	1.21198	2.29089
	0.781338	0.793012	1.01022	1.23441	0.719713
	1.10778	0.718197	1.00256	0.434101	2.21135
	0.95793	0.753122	0.657653	1.04648	0.82039
	0.490294	3.47947	1.32227	0.644927	0.816036
	1.52561	1.64055	1.23508	0.867276	1.17655
	1.54751	0.877024	1.25217	0.902559	0.530905
	0.836692	0.679209	1.57048	0.475862	1.03242
	0.889601	0.984332	0.899969	1.04494	0.799437
	1.0092	1.29473	1.32292	0.810491	1.23011
	0.817701	2.10096	2.72051	0.761859	1.00923
	1.16033	1.21832	1.82264	1.81067	0.943718
	1.56585	0.96103	1.92294	0.841246	1.27099
	1.95242	0.802732	0.536834	1.20433	0.964523
	1.31019	1.02177	1.71645	1.35681	0.670596
	1.17391	1.40961	1.15537	1.64231	1.28606
	1.03047	0.827085	0.824698	0.521312	1.42142
	0.977167	0.903687	0.919618	1.18822	1.38394
	1.26106	1.20314	1.72885	1.24884	0.850982
	1.19867	0.695741	0.965149	0.755392	0.827827
	1.04695	1.42298	0.772126	0.762239	1.00211
	1.11241	0.934754	0.779642	0.790953	0.752359
	2.30535	0.771626	0.787896	0.728216	1.49644
	1.12673	1.96194	1.14519	0.655094	0.735631
	2.31572	1.16794	1.01997	1.86902	0.667061
	0.385058	1.12961	0.915844	1.16915	1.30545
	0.585042	1.68976	2.99289	0.70076	0.58439
	1.12113	0.59791	0.377377	1.30976	0.979898
	1.20182	0.706972	0.838573	0.8206	0.992389
	1.12394	0.779411	2.3915	0.734713	0.946356
	0.903139	0.849775	1.70739	1.03918	0.793809
	0.959868	1.24734	1.49574	0.968371	1.32368
	1.2735	1.29546	1.04116	0.680766	2.18039
	0.73985	1.06724	2.40389	0.814093	2.12506
	1.0408	1.1948	0.801619	1.08281	0.774149
	0.686921	1.18024	1.41488	0.700699	0.917651
	2.06193	0.842203	0.777785	0.910649	0.562428
	1.2764	0.379176	1.11493	1.25331	0.754613
	0.915511	1.94632	1.06015	1.04276	0.962565
	1.38576	1.36315	2.44799	0.707295	0.682098
	1.10942	1.84507	0.599435	1.34875	0.864215
	0.978942	1.10498	1.63467	1.13312	2.5081
	0.814512	1.62252	0.843747	0.732801	0.648349
	1.1311	0.832276	1.22239	0.769119	0.716908
	1.37044	0.870519	0.868855	1.64958	0.934358
	0.797347	0.709625	1.31153	0.401171	0.681102
	1.15329	1.20061	1.67831	0.863748	1.46037
	0.807971	1.20917	0.750466	0.795003	2.49253
	1.66403	1.14081	1.06256	1.03692	2.23181
	1.25077	0.780676	1.32256	0.681504	1.67661
	0.610469	1.61821	1.31033	0.652897	1.69544
	0.906904	0.865045	2.56907	0.6383	0.851604
	1.86315	1.01469	1.39783	1.04078	0.852249
	1.53733	1.0177	0.80877	0.991891	1.10365
	0.978577	0.940196	1.25408	1.18822	0.823762
	0.661315	1.15202	0.682938	1.25993	0.766358
	2.25592	0.890867	1.40518	0.713727	1.82657
	1.97458	0.987134	1.39268	1.22704	0.59122
	0.968401	2.25826	0.817528	1.1899	0.662662
	1.12836	2.02897	1.80818	3.2627	0.994476
	1.01309	1.05326	0.899969	0.787113	0.988225
	0.784006	0.644526	0.97574	4.60737	1.18098
	1.04093	0.795402	2.02647	0.817481	1.34586
	1.57063	1.21491	2.49654	0.705894	0.97896
	0.781422	0.949612	0.726397	1.26736	1.0837
	1.24177	1.18477	1.3343	1.74778	1.50857
	1.14206	1.35845	1.15164	1.03692	1.26644
	0.859143	1.7542	1.1366	1.18743	0.80579
	1.11758	1.16474	0.995086	1.19427	0.929341
	1.91744	0.691312	1.203	1.3139	1.93755
	0.906904	1.25312	0.782547	0.678012	1.60484
	0.644998	1.15972	1.12884	1.98632	0.776342
	0.442087	0.660764	1.74041	0.521312	0.770515
	0.99123	0.579113	2.15576	1.15565	0.815893
	1.04047	0.723786	1.00535	1.03462	0.89178
	0.635916	1.49956	1.1154	0.974457	0.828528
	0.997129	1.13848	1.71621	1.29955	0.609363
	0.817169	0.653694	0.983115	0.992396	1.01791
	1.18985	0.59001	1.61918	0.464638	1.15865
	1.03266	0.643024	1.00135	0.615189	0.876941
	2.03708	0.95063	1.17352	0.776023	0.806352
	0.815091	1.25848	1.40336	0.452127	1.9694
	0.77022	1.01188	0.441644	0.87113	2.58894
	0.960985	1.76203	1.79511	1.02191	1.66521
	1.60819	0.659043	1.11372	0.968768	1.41773
	1.00976	1.28	0.628521	1.0738	0.914276
	1.11887	1.87331	1.67725	1.21885	1.29537
	0.912408	0.63858	3.11941	0.704862	1.42554
	0.691921	1.02537	0.904747	1.79686	0.925384
	0.787565	1.05684	0.859403	0.997651	0.758046
	0.979378	0.804377	1.10077	0.961892	1.22566
	0.72538	0.482704	0.603764	0.839548	1.13782
	0.839549	1.00498	0.886618	0.396124	1.01477
	1.10457	0.778003	1.14677	1.36494	1.12159
	1.59955	1.46096	0.713417	1.24249	1.05941
	0.693589	1.67618	1.32425	2.42067	1.22047
	2.42016	1.51851	1.54198	0.936412	0.618709
	1.47967	1.11579	1.32284	1.00055	0.971362
	0.686862	1.46431	1.05743	0.749359	0.742182
	1.22347	1.33221	0.860894	0.561968	1.70458
	0.711274	0.877459	0.970185	0.680344	1.01548
	0.619032	1.28973	1.09753	0.946975	1.15108
	1.36956	1.82409	0.443335	0.72714	1.11611
	1.15413	0.647523	0.706209	0.745442	1.04258
	0.942148	1.58419	0.887678	1.60738	2.77515
	1.73567	0.523105	0.682369	2.13676	0.973405
	1.28995	2.5217	1.01686	0.911126	1.22091
	0.410407	1.0828	1.17352	0.737792	0.949603
	1.29867	0.981835	0.759476	0.952108	1.08848
	0.635599	0.954144	0.777017	0.963867	1.00924
	0.850889	0.926789	1.14582	1.19662	0.704089
	1.51225	0.60973	1.21807	1.25468	1.29693
	1.33858	0.828625	0.961427	0.744627	1.70561
	0.805203	0.469325	0.771936	0.659184	1.18098
	1.40121	0.630418	1.28289	0.629049	1.01972
	0.531328	0.596486	0.383176	0.729396	0.496556
	0.774039	0.936863	1.08013	1.02374	0.934809
	1.14655	0.746564	0.871294	0.723649	1.34081
	1.05255	1.25623	1.07421	0.787113	1.46762
	1.43506	0.469325	0.935831	1.30727	0.852897
	3.50438	0.957529	0.740307	1.22342	0.954701
	1.35382	0.710762	0.796929	1.02815	1.1156
	1.61806	0.787924	0.891305	0.938841	0.670781
	1.56769	1.11537	1.02175	0.568607	0.98559
	1.2035	1.4104	0.475123	0.680344	0.626138
	2.76812	1.01217	1.1493	1.07956	1.10867
	0.800642	0.793994	1.63056	1.56559	0.440677
	0.439036	1.219	0.734594	1.26328	0.464271
	2.94347	1.12833	0.917704	1.04748	0.751097
	2.22529	1.66945	1.49207	0.883876	0.55694
	1.23434	0.885409	1.70054	1.97122	1.04234
	1.46428	0.724069	1.11387	0.913887	0.568012
	1.47376	0.889532	1.42041	0.903059	2.72406
	1.31907	1.49152	1.33212	0.790356	0.999742
	1.31506	1.34737	0.785726	0.409022	0.531405
	1.07573	1.13911	0.921026	0.781235	1.22961
	1.34698	0.964623	0.842866	0.888675	0.781762
	0.919611	1.4676	0.672098	0.738121	1.16911
	0.918028	0.779411	2.28468	0.496167	1.32801
	0.979936	0.644526	1.18651	0.707408	1.13169
	1.64118	1.22644	1.08369	0.832399	1.31043
	0.864209	0.718133	1.08534	0.99011	0.609363
	1.30151	3.60444	0.889359	1.12081	0.956365
	1.43037	1.09534	0.79858	0.747131	0.976124
	0.918028	0.760627	0.84248	1.66637	0.891046
	1.5149	0.562018	0.879224	1.0411	1.41828
	2.14229	1.21577	1.17209	0.900489	0.537803
	0.830916	1.49622	0.819545	1.02353	0.884743
	1.47477	0.92086	1.61709	0.914681	1.06476
	0.84765	1.22421	1.10465	0.618174	1.18755
	0.826415	1.26851	0.779765	0.586362	1.03306
	0.859069	0.42928	0.886167	1.15301	0.587992
	1.30466	1.11579	0.708504	0.815646	0.92623
	0.648726	0.89504	1.15752	0.93945	4.4157
	1.23703	0.805789	1.22186	0.719945	0.89062
	1.0133	0.941992	0.846632	0.708926	1.29859
	1.86068	0.88808	1.30528	1.18456	0.962626
	0.618668	1.49956	0.54317	1.41917	0.984835
	1.18063	0.822121	1.66029	0.846601	0.714327
	1.26105	1.01006	1.15467	0.998716	0.754203
	1.22339	1.0608	0.795297	0.924345	0.920823
	2.25894	1.33195	0.878235	0.927836	0.844083
	0.84992	0.883898	0.679522	0.816799	1.28239
	1.63071	1.33997	0.995021	1.5674	0.440677
	1.05855	1.24782	0.550145	1.6427	0.751414
	1.1645	0.614815	1.23214	1.2431	0.775555
	0.953108	0.745085	1.40974	1.0166	1.33396
	0.982276	0.978568	1.38807	1.12338	0.863236
	1.24608	1.79916	2.03563	0.758713	0.743568
	1.58378	1.00721	1.13272	1.3248	0.761737
	0.996275	0.83769	1.13492	1.08191	1.48814
	1.13605	1.1416	1.02863	1.25259	1.40707
	0.908105	0.58702	0.613373	1.01279	1.06256
	1.07657	1.16794	0.693052	1.57011	1.01856
	1.40537	1.25181	0.410822	1.63859	1.2302
	1.06659	0.838157	0.841727	1.19262	1.43922
	1.43664	1.21358	1.12274	0.772396	0.83663
	0.716671	1.47589	0.972317	0.404619	1.48001
	1.00713	0.84562	0.79941	0.691023	0.979958
	0.509234	0.789122	0.973394	0.704866	1.38204
	0.728372	1.31368	1.50352	0.886026	0.809291
	1.05007	1.3652	1.03616	0.746327	0.914683
	1.54353	1.31406	1.40185	0.591013	0.972709
	1.32262	1.27034	1.05294	0.655616	0.927359
	1.16509	0.974389	0.734978	1.2685	0.827827
	0.686862	1.69644	0.666939	0.834506	0.815169
	0.429189	0.971534	1.90961	0.865854	2.28403
	3.34127	0.851767	1.94329	1.1817	1.21031
	1.24806	0.785958	1.08243	1.11033	0.769752
	0.765472	1.08005	1.1087	0.900128	2.81244
	0.651804	1.10039	0.969789	0.958419	0.579731
	1.22347	1.11284	0.82834	1.57514	1.4199
	1.16159	0.465421	1.50206	1.1953	1.15397
	1.04353	0.467588	0.768747	1.18622	0.974669
	0.771517	1.34758	1.4401	1.02362	0.934662
	0.714152	0.478906	1.34973	0.825337	1.32752
	0.828636	0.585358	1.13929	0.643213	0.647534
	2.87637	0.891032	1.14617	0.874532	0.991581
	0.982733	0.727248	1.2556	1.16632	1.01415
	0.883957	0.804377	1.3103	2.4589	0.836932
	0.819808	0.964199	0.824233	1.53455	0.917964
	1.29867	1.51303	1.73294	1.09006	1.00736
	0.629474	0.734707	0.927869	1.54459	0.869498
	0.598531	0.923465	1.01158	0.866926	1.55858
	0.836231	0.508453	1.07151	0.745442	2.02704
	1.26623	1.21667	1.13539	0.428185	1.21557
	1.19793	0.62434	1.92333	0.6425	1.23221
	0.781422	0.777127	1.17843	1.77015	1.00236
	0.956545	1.64771	1.47896	0.841266	0.987503
	1.80241	1.3652	1.13637	0.462332	1.49004
	0.802488	0.557316	1.49458	1.00466	0.706486
	0.846026	1.17832	0.663203	1.1209	1.08404
	1.43879	0.550884	0.68805	0.971586	0.808431
	0.878702	1.04275	0.824058	0.913369	0.915872
	0.955438	0.929972	0.778413	0.406003	1.03054
	6.81983	0.39783	1.46045	1.3681	1.38368
	0.755003	0.858934	1.41401	0.923926	0.761678
	0.927325	1.08033	1.12411	1.09031	0.914625
	0.874385	0.914272	1.7624	0.804318	0.577875
	1.04176	0.92591	0.888385	1.3039	1.14077
	0.988239	0.773932	1.62753	0.823416	1.5396
	2.2468	1.38894	1.07214	0.703106	0.618709
	0.951463	1.17908	1.17616	0.901279	0.778338
	0.555273	1.31219	1.23334	1.19746	0.976124
	1.77373	0.941992	2.16564	0.375484	1.02122
	0.635599	0.750283	0.736127	2.46807	0.561388
	1.15722	0.871133	1.05885	0.496167	0.869655
	0.69041	1.39157	0.929844	0.719071	1.32882
	1.27645	0.907214	2.15461	1.22651	0.833571
	0.906579	2.79765	0.984683	0.782881	1.06388
	2.0336	1.37392	1.86275	2.50569	0.714336
	0.819808	0.990226	0.668397	0.783171	0.48253
	1.19239	1.13178	1.12245	1.03656	1.06578
	0.925205	0.776387	1.19192	0.43904	1.48348
	0.788336	0.904859	0.609939	1.40169	2.464
	0.950314	1.09036	0.891824	1.44993	0.929663
	0.944485	0.74597	1.21517	0.684177	0.88565
	1.21366	0.786205	0.87626	0.489072	1.05428
	1.55379	1.01228	0.676917	0.606489	1.17686
	1.6756	1.29982	1.12262	0.663276	0.397744
	1.32208	0.688636	2.23293	1.14139	0.831798
	1.69171	0.77955	1.04136	1.15749	0.634928
	2.69702	1.16599	0.980069	0.842044	0.838804
	0.886474	0.724474	2.21436	0.744398	0.5372
	1.1218	0.944759	1.3051	1.10072	1.6383
	2.27988	0.712893	1.23246	1.10977	1.03129
	1.12394	0.879128	1.27762	1.47959	0.791249
	0.429167	3.22821	1.23542	1.08558	1.20117
	0.756397	0.716578	0.80444	1.12777	1.37124
	1.2877	0.698176	0.89098	0.827589	0.662584
	0.914882	1.27007	0.837072	0.691443	1.04096
	1.01931	1.15583	0.91176	0.61428	1.07674
	1.1738	1.54423	1.93617	1.48455	0.928836
	0.575991	0.78556	0.894897	0.866047	0.734205
	1.09397	0.913486	2.06475	0.646472	0.625125
	8.26593	0.638309	1.72618	1.21077	0.438492
	0.497168	1.18564	0.524081	1.10371	0.977236
	1.19128	0.99755	0.728238	2.50614	0.863236
	0.786272	0.675756	2.63969	0.799718	1.29239
	1.80241	0.938335	0.881243	2.24031	1.39033
	0.927848	0.651155	1.45011	0.68637	0.690577
	0.993284	0.751088	0.886167	0.733915	0.418216
	0.819311	1.00599	0.902253	1.76138	1.19484
	1.36956	1.14081	0.593931	0.887511	0.964777
	1.13846	0.734747	1.3814	1.18137	0.84678
	1.1428	0.883912	0.748788	1.01883	1.25405
	1.18344	0.987134	0.381385	0.939623	0.551827
	1.36067	1.15094	1.08842	1.85436	2.12318
	0.802207	1.98361	1.37214	0.894868	0.864963
	0.813208	1.55523	1.08066	1.29228	1.5009
	1.16345	0.888121	1.65598	0.505646	0.987503
	0.915327	1.23077	1.86524	0.835658	1.65626
	1.17856	0.742879	0.867936	0.866329	0.841641
	0.817433	0.924082	0.696755	0.401171	1.67661
	1.10209	0.984665	1.33733	0.994516	1.01934
	0.792195	0.8816	0.677612	0.534896	0.692324
	0.491131	1.16721	1.05818	0.704866	1.16734
	0.818075	1.0104	1.04326	1.20381	0.964151
	1.86154	0.65087	1.05169	1.38683	1.16124
	2.53814	1.01878	1.02374	0.793026	0.89115
	1.33603	1.4015	0.783117	0.585805	0.851614
	0.754535	0.972444	1.15418	1.02897	0.987374
	1.63794	1.1357	0.726255	2.40803	0.767576
	1.13941	0.820554	0.734747	0.743195	0.920218
	0.64756	1.05371	1.03478	0.870629	1.11251
	1.01176	0.881298	0.766276	0.986163	0.866006
	1.17516	1.00233	1.78538	1.5974	0.932875
	0.872529	1.03212	1.0835	0.453771	0.673851
	0.900612	0.85781	1.02277	0.700917	1.22913
	0.765472	0.944217	0.958259	1.21563	0.949603
	1.04956	1.17939	1.46125	0.814093	0.854165
	0.790728	1.20095	0.865692	0.530898	0.860768
	1.14206	1.29646	1.32943	1.93762	0.945896
	1.30714	0.775429	0.759857	0.564957	1.02324
	1.47206	1.75221	0.878235	0.539769	1.19542
	1.04224	1.00834	0.841846	0.833006	0.810048
	0.967664	0.681569	0.82706	0.845737	0.668787
	0.992805	0.632232	0.997526	0.611578	2.53297
	0.717961	1.68976	0.400511	1.15544	0.686745
	1.20301	0.830185	0.8811	0.464774	0.55694
	1.63409	1.00287	0.714041	0.70018	1.05719
	1.54239	0.380462	2.24095	0.829201	0.51537
	1.60063	1.52917	1.35448	1.45179	1.24115
	1.47574	1.47993	0.676574	0.764407	1.16682
	2.1337	0.565062	1.31015	0.578777	1.01328
	1.08737	0.722161	0.838028	1.32097	0.966487
	1.07803	0.82269	0.724367	1.02963	0.707349
	1.12951	1.08051	0.933936	0.650798	3.14384
	1.69087	0.610978	0.956747	0.870582	0.941228
	0.74213	0.857682	0.969646	1.26219	1.75346
	0.635247	0.791025	0.633613	1.34405	0.54591
	1.43005	0.912239	1.50427	0.793026	0.634928
	0.687528	0.744821	0.985688	1.64378	1.06124
	1.42743	1.45462	1.29652	0.747396	1.13997
	0.698711	1.00328	0.954468	0.848534	1.36918
	1.10581	1.99048	1.18172	1.04201	0.707349
	0.911247	1.2402	1.86311	0.907851	1.23773
	1.13418	1.31365	3.05392	0.81474	0.792769
	1.44074	0.645883	1.16173	1.16441	0.435236
	1.50655	1.74124	1.25293	0.974549	1.7452
	1.04854	1.24646	1.16441	0.712911	1.02595
	1.00535	0.698292	0.623298	1.06979	1.25397
	1.31178	1.01666	0.829854	0.761859	0.885158
	0.853097	1.36793	3.10243	0.591682	0.752359
	0.842308	1.13543	0.907902	1.02243	0.9161
	0.908069	0.514223	0.995021	1.17636	0.767576
	1.02215	1.69475	0.917889	0.875314	1.09611
	1.3724	0.58922	1.16514	0.517657	0.866006
	2.16279	1.05123	0.932707	0.790396	1.08967
	0.734347	1.13478	1.7624	1.04517	0.856348
	0.984783	1.1556	0.968983	0.852205	1.00026
	1.04918	0.883912	0.843447	1.17254	0.93197
	0.753536	1.25848	0.990932	0.848697	1.92076
	0.934891	0.58915	2.50133	0.43434	0.891485
	1.11948	0.863592	0.82852	0.742927	0.813834
	0.756397	0.807381	1.39733	0.539722	0.812309
	0.650759	0.818259	1.34356	0.88321	1.141
	1.03448	0.734544	0.893854	1.3058	0.619428
	1.73272	1.60878	0.695112	3.02507	1.20924
	1.10103	0.747456	1.18651	0.711543	0.599418
	1.49947	1.44768	0.941044	0.829201	0.972083
	1.72934	1.35947	0.937333	0.716012	0.825865
	1.08392	0.775429	1.13351	0.999598	0.505152
	1.38317	2.14104	0.958715	0.479947	1.13731
	1.14416	0.738414	1.02303	0.474427	0.997485
	1.01586	1.69055	0.381385	1.15308	0.871418
	0.756477	1.7542	0.817007	1.65405	1.18998
	1.7141	1.8606	1.12645	3.30528	0.905967
	1.19002	0.886265	1.46129	0.592956	0.967487
	1.01143	0.653694	1.04035	1.02353	1.05109
	0.617342	0.866994	0.956928	0.494912	1.52952
	0.920955	5.04371	1.33212	0.493881	1.35064
	1.34751	0.58749	1.45341	1.09031	0.938007
	1.41651	0.71838	1.42875	0.507339	0.738618
	0.848931	1.28251	2.34715	0.469073	1.59586
	1.21942	0.913048	0.804102	0.965597	2.56946
	0.726253	1.787	0.628431	1.0353	1.17577
	2.49098	0.882538	0.830131	0.494912	0.751604
	0.919731	0.881801	1.58723	0.972758	0.853182
	0.72538	2.69243	1.36007	1.23488	0.695297
	1.13505	0.706972	1.36018	1.09203	0.531807
	5.52549	0.944217	1.13183	1.30306	1.27813
	0.699648	1.27076	1.07456	0.632506	0.578352
	0.889434	0.946684	1.00535	0.90962	0.700447
	0.487217	0.768239	1.82871	1.13399	0.696301
	1.66937	0.954376	0.838593	1.17759	1.06876
	0.676175	0.567717	0.666939	1.46169	0.670781
	1.22755	0.653352	0.894305	1.30775	0.988424
	1.64122	1.48421	1.12111	0.443524	0.920271
	0.815692	1.37836	0.883448	0.645217	0.422704
	1.06828	1.23604	1.61984	1.08683	0.453928
	0.764412	0.871018	0.443408	0.921796	1.65961
	1.35153	0.784406	1.15211	1.30812	0.987777
	1.02377	0.966283	2.22127	1.07483	1.00549
	0.725212	1.0063	1.19933	0.870595	1.13752
	0.823186	0.961937	1.01645	1.06913	1.38689
	1.19733	0.638309	2.30591	2.07902	1.92767
	1.03935	1.27351	0.819545	0.702155	1.03971
	1.28345	0.943162	1.8311	1.28764	1.16142
	1.2294	1.10295	1.23604	1.83451	1.00458
	1.25077	2.6445	1.08618	0.61428	0.567789
	1.16241	1.2286	2.20092	0.896746	0.996005
	1.39103	0.956474	0.984363	1.17748	0.877713
	2.2613	0.880156	2.1255	0.799959	0.838783
	1.07803	0.651201	0.92502	0.958919	1.15343
	0.644998	1.58664	1.24662	1.15928	0.830345
	1.08271	1.02607	1.89025	1.56021	0.67434
	1.39214	0.803149	2.19106	0.924345	1.11521
	0.918444	1.27818	0.919642	0.804318	1.33898
	1.0764	1.16864	1.58751	0.43434	0.816908
	1.17408	0.640196	0.987976	0.696526	1.09249
	1.58028	0.990226	0.862513	0.862285	1.04487
	1.0851	0.97258	0.902517	1.66559	0.760176
	1.82976	1.77628	1.76165	0.95386	1.07336
	1.46104	0.803181	0.776437	0.690403	1.00499
	0.749015	1.46655	0.908619	0.431883	1.69089
	1.96035	0.870865	0.928487	1.17254	1.3928
	0.638858	1.21455	0.816909	1.05244	1.05982
	0.723731	1.22791	0.685424	0.620544	1.31273
	0.918484	0.808835	0.829037	0.714234	0.967071
	1.1485	1.61423	0.803182	0.783986	1.16759
	1.06516	1.49767	0.654545	0.910169	0.620732
	1.75915	2.79913	0.485138	1.21458	0.90912
	1.50235	1.23234	1.46512	1.07669	0.865976
	0.977823	0.755445	0.431766	1.4767	1.00344
	0.889746	1.74191	1.78915	3.94669	1.15882
	1.6344	1.30044	0.542498	1.00977	1.1258
	1.34685	0.769699	0.737505	1.08376	1.11889
	0.978399	1.67618	0.829037	1.03422	0.85816
	0.410407	1.31729	0.750868	1.34235	0.79342
	1.29142	0.723695	0.808764	1.28028	0.427551
	1.02287	0.761193	1.08044	1.39608	1.44325
	1.06569	0.759843	0.894302	1.14556	0.638947
	0.98894	0.680191	0.473368	0.640814	1.13446
	0.849103	0.516753	0.880599	0.650825	0.65409
	0.927492	0.791519	1.64603	1.26801	0.844236
	2.19979	1.31617	1.01985	1.34891	1.44356
	0.757447	1.14081	1.31033	1.48419	0.870962
	0.928651	1.53097	0.60311	0.987338	1.19404
	1.38111	1.38016	0.998571	0.936412	0.558159
	1.06158	1.00669	0.835448	0.834349	1.30391
	1.91279	0.878128	0.651716	0.816799	1.08638
	1.15001	0.760231	2.823	0.911359	0.772837
	0.970436	1.24198	1.0113	1.27157	0.813859
	1.54192	0.90559	0.926693	0.431883	1.66046
	1.85778	1.06288	1.22107	0.474427	0.910073
	1.10823	0.734732	1.19224	0.862198	0.981676
	2.28741	0.682027	1.65879	0.854452	0.679572
	1.49123	1.59695	1.12398	1.60674	0.897433
	2.00112	1.29791	1.89819	0.909202	1.00344
	0.620248	1.38899	0.945343	0.46367	1.21478
	1.61067	0.923465	0.947288	1.36329	0.530905
	1.54061	1.11159	1.70598	0.841237	0.799916
	1.04655	0.878772	1.19335	0.917463	1.24345
	0.904439	1.20543	1.76355	1.41719	0.96003
	0.832565	1.20034	0.85163	0.957426	0.900746
	1.35382	0.839703	2.73278	1.05122	1.00499
	0.837214	1.11311	1.08913	1.12507	1.14441
	0.613348	1.06697	0.800134	0.848379	0.854358
	1.52033	0.789809	1.07696	1.21493	1.21386
	3.25554	1.60045	0.798054	0.655623	0.5078
	1.36559	2.1047	2.29474	1.71093	0.819352
	0.711293	1.03593	0.987442	1.85055	0.668894
	1.43664	0.791858	1.41501	1.19121	1.34363
	1.06565	0.851538	0.892449	1.06705	0.81956
	0.650738	1.81238	1.1664	0.870806	0.986682
	0.990716	0.567717	0.563646	1.071	1.25167
	0.796596	0.482704	0.984747	1.06979	0.816404
	0.859143	0.724474	0.95229	0.695106	0.422704
	0.776682	1.14717	1.3386	1.3697	1.23414
	2.44325	0.691307	1.21242	1.15815	0.911816
	0.855602	2.26003	1.15301	1.25577	0.852031
	1.33775	1.26974	0.5494	0.795769	0.838405
	0.9057	0.558229	0.748559	0.913666	0.653948
	1.00245	2.93998	1.60332	0.673728	1.11657
	0.975761	1.1556	1.0411	0.689426	0.921424
	1.43509	1.12204	1.15205	0.758713	1.0081
	0.994001	1.2967	0.671987	1.34949	0.857508
	1.77506	0.67497	0.658879	1.48411	2.72406
	1.16885	1.01599	0.926693	1.10411	1.65721
	1.92577	1.21578	0.958833	2.67113	0.956491
	0.416298	0.58922	0.897505	0.910649	0.822996
	0.994375	0.848919	0.983206	0.666206	1.12985
	1.09443	1.91713	1.12247	0.691443	1.76449
	0.903625	1.64266	1.38053	0.915552	1.6394
	0.907498	0.751199	1.53437	3.0639	0.845545
	0.889434	0.723695	2.02114	0.841246	0.780268
	1.457	1.00735	0.560248	0.834256	1.23862
	0.774956	0.919802	1.15057	0.644927	1.02019
	4.01489	0.899	0.707292	0.69114	1.04259
	4.52218	0.984332	0.591586	1.59454	1.1387
	1.23721	1.45504	0.916419	0.600659	0.976665
	0.915985	1.06624	1.41291	0.967012	1.054
	6.78332	0.846252	1.92333	1.87673	0.897898
	0.697532	0.527031	0.816652	0.810491	1.31541
	2.33412	0.936245	0.805486	1.40987	1.03923
	2.87203	1.09076	0.64011	0.98171	1.07841
	1.25852	0.90559	0.881054	0.958254	0.519684
	0.960751	1.11286	1.33228	1.30261	0.944473
	0.936926	0.968052	0.868879	0.834451	0.845206
	1.09188	1.02267	1.26541	0.695106	0.846315
	1.14831	0.869339	1.46045	1.11109	0.48253
	1.06562	0.864046	1.12118	0.779867	1.18811
	1.15912	1.03864	1.13118	1.10669	0.8252
	0.997129	0.837994	0.764743	0.938322	1.74339
	1.53319	1.75426	1.18167	0.822676	0.876148
	1.66403	0.933878	0.767802	0.63228	0.595092
	0.820232	0.908574	0.908619	0.629049	0.934358
	1.1441	0.941771	1.08415	1.02931	0.834033
	0.907498	1.2676	0.573296	0.631577	0.943313
	0.977823	0.858687	0.81141	0.903059	0.482061
	0.879069	0.859676	1.13232	0.587071	0.750758
	0.717961	0.479769	0.919946	0.773122	0.864338
	2.25777	1.07177	0.742222	0.841266	0.655382
	1.00421	2.47929	0.9127	1.11656	0.839421
	1.35488	1.27404	0.738247	0.865854	2.04958
	0.937343	0.735005	0.87103	1.5109	1.30623
	0.633428	0.974861	1.19717	0.853462	1.46896
	2.24706	1.23898	1.64603	0.802542	0.813529
	1.12113	0.996112	2.29838	1.19421	0.762414
	1.76893	2.28508	0.987398	2.13594	1.23532
	1.11096	0.863251	0.954468	0.646472	1.37625
	0.588898	1.24829	0.795463	0.874903	0.742325
	0.913074	0.42858	1.23707	0.938847	1.15341
	1.7912	1.29344	1.91775	1.50298	1.3191
	1.0144	0.810913	1.25001	1.24335	1.17797
	0.915985	1.01717	0.952404	1.03847	1.73942
	1.38134	0.507949	1.61668	1.11175	1.12697
	1.33286	1.87823	0.897825	0.902422	1.00403
	1.54671	1.0181	0.789844	0.901124	1.59997
	1.23491	1.12315	0.915844	1.12741	1.18864
	2.06188	0.592335	1.02577	0.507339	0.894518
	1.14808	0.746564	0.649089	0.62771	0.950931
	0.927848	0.878114	0.749786	0.842019	1.58246
	0.98877	0.752252	0.93495	0.464638	0.897783
	1.53698	0.811291	0.785223	1.12146	1.56524
	1.18836	0.958454	1.66037	0.806306	0.806866
	1.22928	1.17307	1.05928	1.36843	1.52875
	0.987574	1.58563	1.71374	0.723857	0.890516
	1.8392	0.760961	1.02957	0.497027	1.04508
	1.45095	1.00498	1.04738	1.72361	0.927719
	0.952409	2.56204	1.36284	0.875679	0.738467
	1.05488	0.835714	1.48548	0.515998	1.25715
	1.35811	0.656488	1.52253	0.611578	1.02844
	1.03935	0.926836	0.904747	1.13004	1.24031
	3.262	0.756442	0.8497	0.697954	0.637577
	1.08271	0.807381	1.47441	1.1261	0.616109
	0.518504	0.972577	0.918858	0.980831	0.762916
	1.04861	1.80432	0.871102	1.52065	1.72612
	1.33433	1.02407	1.13644	1.15604	0.980677
	1.10087	1.04101	1.35769	0.706435	1.06077
	0.617342	0.799052	0.99943	0.896933	1.27745
	0.908763	0.873888	1.00547	1.02835	0.881831
	0.670388	2.50241	0.947288	1.78265	1.23353
	0.814958	0.866383	0.960434	0.578777	1.19105
	1.02082	1.3984	0.738872	0.872624	1.52746
	0.729384	0.839703	0.84248	1.57011	1.07037
	1.72971	2.45609	0.785256	1.00142	0.921424
	1.00713	1.68231	1.02269	0.652897	0.705958
	1.07094	1.00389	0.507359	0.873278	1.44325
	0.935947	1.16825	0.814472	0.811317	0.816484
	1.5984	1.71041	3.7116	1.741	1.37717
	1.1077	1.05611	0.526074	0.881874	1.39855
	1.19657	0.698176	1.28474	0.783171	1.80948
	1.00171	1.53329	0.818678	1.38671	1.17421
	0.728198	1.1007	0.785056	1.56262	0.481059
	0.959839	1.04907	1.63767	0.779867	0.767859
	1.36823	0.859676	0.648643	0.497027	1.30829
	0.857859	1.96268	1.40851	0.687069	0.622464
	1.35883	0.730258	2.10892	0.866047	0.774474
	1.19125	1.22084	0.844533	2.08359	0.947742
	0.865925	0.878144	0.906571	1.04109	0.793947
	1.47444	0.747456	2.01856	1.12178	3.08551
	1.24045	1.10562	0.650132	0.863595	0.616109
	0.966734	1.03212	1.19663	0.866871	0.679332
	0.998826	1.22372	1.35688	1.05133	0.741816
	1.38507	0.965552	1.08066	0.992395	1.14938
	0.862088	2.64913	1.2436	1.03119	5.73116
	3.19023	0.488804	0.91756	1.43756	1.22477
	0.750139	0.914692	1.0838	0.913669	0.793947
	1.49389	1.07245	1.16519	0.918231	1.56524
	0.893443	0.866383	1.22856	1.28781	0.812602
	1.7564	0.579204	1.53576	1.33069	1.06994
	2.64436	0.565974	1.07294	0.788225	1.42661
	0.769762	1.23799	0.550733	0.743195	0.740148
	0.801168	0.722773	1.56648	1.51223	0.806866
	0.709807	3.86074	1.34676	0.680766	1.1156
	0.830395	1.08118	0.880733	0.776255	0.904954
	0.702046	0.938507	1.1746	0.511625	0.989463
	0.972863	0.880411	0.490125	1.04408	1.19437
	1.477	1.32191	0.769991	0.88383	0.607036
	1.01701	0.989115	0.891305	1.08023	0.935861
	0.893987	1.39025	1.21957	0.65988	0.828528
	3.49256	0.878144	0.894795	1.32514	0.458085
	1.64543	0.745688	2.05182	1.04027	0.962626
	0.491131	0.863076	1.41291	0.960865	1.21145
	0.987308	1.28785	0.657653	1.08611	0.72251
	0.820232	1.18207	1.40199	0.874532	1.22427
	1.22458	1.46697	1.64439	0.495922	1.10557
	0.863038	0.865258	0.816852	1.07536	1.15698
	1.69184	0.842668	0.687669	0.727378	0.595435
	0.916456	1.06239	2.08125	1.33517	1.40229
	0.778336	0.629179	0.786073	0.747491	0.75073
	1.28843	0.938507	1.07987	0.76491	1.17615
	1.0939	0.869753	0.87626	0.577118	1.03376
	0.493733	0.938193	0.542013	0.908202	1.00459
	0.760593	0.979028	0.62029	0.637024	1.1564
	0.627624	0.381537	0.96422	0.88865	1.45948
	1.13249	0.630776	0.950756	0.953108	1.14506
	2.74397	1.05642	1.65108	1.0411	0.675319
	0.863208	1.12593	0.965006	1.82295	1.82283
	0.517854	1.03283	0.95807	0.840916	0.767859
	1.53154	0.920314	1.15419	1.00673	0.754662
	0.922604	2.31012	1.06671	0.936325	1.47902
	1.47418	0.818384	1.05743	1.70452	2.28081
	1.86448	1.08778	0.948891	1.34235	1.12875
	1.7602	1.27404	1.06521	1.32421	0.940364
	1.12794	0.878128	0.766276	1.46362	0.629643
	0.886717	1.29794	0.985072	0.991861	1.19279
	1.54052	1.30452	1.116	0.934257	0.802598
	1.39294	0.995391	1.12388	0.994687	1.25207
	0.510865	1.36174	1.20104	0.577943	0.782058
	0.757447	1.04896	4.54508	1.01682	0.981322
	1.76188	1.1266	1.4377	0.712472	1.21265
	2.4147	0.866364	0.793992	0.905813	1.09339
	1.09169	1.10564	1.15913	0.847708	0.709799
	1.16229	0.747878	1.42421	1.07289	0.629338
	1.29435	1.00567	2.41021	0.962117	1.13297
	1.40787	1.11132	0.926482	0.85357	1.13472
	1.24534	1.12845	0.880804	1.12503	0.577838
	1.06311	1.08033	1.0066	0.832769	1.3395
	1.77522	0.866942	1.07562	1.14406	0.99698
	1.46732	1.17332	0.441228	0.949475	0.93261
	1.34222	1.42424	0.896659	1.31778	0.583389
	0.884872	0.722161	1.04373	1.07333	1.12791
	1.99065	0.927289	0.925836	1.96927	0.956225
	1.13821	1.18398	1.08493	0.789584	1.05045
	0.922866	1.20654	1.55976	0.941672	0.669982
	1.08435	0.98984	1.4972	1.05168	1.31304
	0.873776	1.15625	0.932707	1.49958	0.838401
	0.71865	1.31766	0.593699	1.35796	0.904954
	1.56887	1.36603	1.03995	2.37329	0.746581
	1.11643	0.801938	1.16174	1.09587	1.1597
	0.944418	1.00062	1.09325	0.811598	0.969761
	0.886474	0.971241	1.78089	0.895077	0.506877
	1.04353	1.15606	1.76165	0.944218	0.771526
	0.969469	0.982658	1.23751	1.04494	1.05188
	0.672364	1.0476	2.65084	0.810897	1.41148
	0.874385	0.630974	0.784573	1.18371	1.28391
	0.641004	0.869164	2.17171	0.838485	0.854358
	1.5689	1.11282	1.91634	0.96699	0.672765
	1.10205	0.980493	1.20284	1.0417	1.30592
	1.57514	0.626989	1.17991	1.11308	0.567813
	0.95156	0.645883	0.542013	0.703106	0.795929
	0.976539	1.01767	0.890232	1.00569	1.52124
	0.847408	0.978394	0.403208	0.893531	0.729295
	0.848562	2.42752	0.651618	1.00434	0.904461
	1.76966	0.851389	1.46343	0.816583	2.4153
	1.31482	1.74667	0.783848	0.948887	1.21606
	1.72934	0.647523	1.01966	2.87427	0.966874
	1.67784	0.630418	1.13889	0.846102	0.780825
	1.53078	1.3541	1.90807	1.53007	1.59768
	0.776682	1.01695	1.84867	0.640055	0.762414
	1.39778	1.64771	0.805486	1.49977	0.721351
	1.46994	0.706218	0.763991	1.29897	2.41236
	0.638858	0.936863	0.776437	0.729396	0.709163
	2.25578	0.514223	1.23542	0.815818	1.18705
	1.32555	0.45756	0.887538	0.839548	0.710684
	1.35263	1.06034	0.943279	0.555172	1.92441
	0.766476	1.23128	0.64835	0.690735	1.60733
	1.00935	1.14779	0.903193	1.02292	1.09104
	1.07658	1.05684	1.41078	1.90444	0.783595
	1.06767	1.00584	0.682809	0.70018	0.895748
	0.734931	0.554496	2.38125	1.38918	0.754662
	0.628803	1.20576	2.40726	0.940534	0.949674
	1.07419	0.89796	0.861894	1.02931	1.50396
	0.802488	0.793136	0.882015	1.14848	0.869265
	1.03383	0.838157	1.13054	1.2678	0.711607
	1.05145	0.926133	0.785223	0.511625	0.819012
	0.897228	0.938335	1.681	1.03656	0.851604
	1.38789	1.11216	1.20008	0.84033	0.815169
	1.03896	1.02971	1.00969	0.689229	0.950695
	0.979824	0.61881	2.08775	1.11217	1.29651
	0.848931	1.07828	1.85435	0.894868	2.96611
	0.790728	1.1099	1.14519	1.74234	1.04534
	0.926808	0.814164	1.69616	1.66061	1.23365
	2.33857	2.06702	2.43752	0.964756	0.953833
	1.06226	0.932899	0.817528	0.959469	0.685419
	0.817433	0.912387	0.949191	2.2202	0.979343
	0.445047	1.12266	1.86946	0.714234	0.943781
	1.49719	1.79876	0.443335	1.41852	1.01163
	0.731374	0.698178	1.03545	0.709324	1.35003
	0.973785	2.72391	1.57206	0.393504	1.64025
	0.677999	0.905661	0.99372	1.13623	1.52746
	0.963793	1.09987	0.918331	0.823651	0.829655
	1.25852	1.50177	0.897373	1.1558	0.624094
	1.41221	1.29788	2.13467	0.964487	1.19963
	1.50648	0.75646	1.07795	0.684028	0.435355
	1.45384	1.29788	0.848078	0.855158	1.43508
	0.992805	0.598239	0.879224	0.712911	0.959681
	2.44712	1.20427	0.851784	0.803215	0.913974
	1.33058	1.52186	1.47574	0.98171	0.881661
	3.19009	1.25464	0.711293	1.23289	1.3487
	0.926882	0.863251	0.948891	0.838485	0.732951
	0.765964	0.753048	1.09753	0.966875	1.20605
	1.70645	1.8028	0.811627	0.684608	0.607036
	0.545811	0.877459	0.960434	0.469942	1.66062
	0.759102	1.29031	1.12395	0.990793	0.928842
	1.89311	0.7938	1.1733	0.841631	0.849069
	0.875175	0.733408	1.56933	1.2188	0.47546
	0.919621	1.63472	1.29884	1.48442	0.509529
	0.785799	1.06239	1.0628	1.31656	0.932584
	0.697532	0.79355	1.48773	0.856031	1.03547
	1.18336	0.785031	1.88666	0.702155	1.12948
	0.563193	1.38636	0.599075	0.834349	0.898305
	1.47444	1.74065	1.40377	1.16632	0.994873
	1.21117	1.65853	1.01124	1.03847	1.22497
	1.19803	0.977752	0.910321	0.810212	1.24203
	1.1188	0.647667	1.04373	1.15056	1.10478
	1.01652	0.785958	2.01929	0.703612	1.3589
	1.67078	1.05611	1.07873	0.62605	1.46626
	1.45973	0.868018	1.26543	0.909937	1.37625
	1.07317	1.93266	0.943723	1.20595	1.24361
	0.770156	1.22949	0.969335	1.14721	0.743564
	0.760593	0.669815	1.08618	1.01469	0.829655
	1.17831	0.911215	1.50302	1.05654	1.56983
	1.62733	4.62925	0.469313	0.739326	2.12699
	0.966741	0.817019	1.03616	1.34148	2.02417
	1.06218	0.775897	2.68005	0.645217	2.99352
	0.873659	1.22949	2.63761	0.912335	2.57388
	0.915676	0.668139	2.79381	0.844832	0.666493
	0.972768	0.782557	0.770409	1.57998	1.03084
	1.54671	0.823144	0.377377	1.34107	0.570212
	1.38108	0.621587	0.85914	1.95151	1.22299
	0.507541	1.42826	0.997002	1.19427	1.03507
	1.33409	0.592335	1.23779	0.908945	1.05357
	1.0565	0.680937	0.998571	1.1385	2.48895
	1.56495	1.78478	0.75776	1.81073	0.625158
	0.87639	0.974861	2.07635	1.95164	1.59541
	0.981696	1.21486	1.48021	2.98085	0.632981
	2.30112	1.30998	1.09203	0.694265	0.506877
	0.94965	1.00777	0.859275	1.19596	1.01782
	1.33427	0.390895	0.984687	0.670959	1.22091
	1.01952	0.871139	2.92906	0.847256	1.99093
	1.34055	2.45164	1.63398	1.29195	0.998794
	1.28905	1.08805	1.31411	2.08524	0.674434
	0.986695	1.53675	5.20216	0.760419	1.29886
	0.858523	0.961021	2.13703	1.51751	0.811756
	0.565215	1.14031	0.468415	0.986135	0.977703
	0.610469	1.30859	0.72886	1.08208	0.841972
	0.804241	1.33542	1.42808	0.84284	0.677313
	1.38989	0.594066	1.22398	1.54323	0.578352
	1.27023	2.23903	0.785256	0.9988	1.25714
	1.15616	1.26892	1.24202	1.17108	1.02844
	1.15703	1.00023	1.41121	1.48147	1.06579
	1.05989	0.869911	0.411289	1.28759	0.760785
	2.1147	0.914272	1.61534	0.74433	1.12488
	1.10273	1.10562	2.95104	0.764381	0.950931
	0.565215	0.898102	0.951257	1.16711	1.37255
	1.39507	0.803603	1.66399	1.36843	0.823444
	2.23955	1.3301	1.44305	0.721517	0.917651
	1.0915	0.734732	0.804102	2.18964	0.474065
	0.979813	0.929332	0.848448	1.20489	0.714455
	0.844451	1.46534	0.779655	1.66766	0.935831
	1.24806	1.70945	0.993377	0.782464	1.06391
	0.772612	0.668533	0.648643	0.740178	0.663499
	1.08737	0.972441	0.926611	0.825337	1.37858
	0.585952	0.635483	1.35555	0.587071	0.662662
	0.992288	0.982908	0.862788	1.39589	0.859445
	1.65518	1.08597	1.28655	0.443042	1.13831
	1.19128	0.552262	0.969284	1.11738	0.945789
	0.869785	0.773538	0.582729	0.858355	1.26307
	1.23884	1.27595	1.13889	1.05122	0.829681
	0.797347	0.957449	0.844533	0.911359	4.76603
	1.33346	4.17488	1.08088	0.706042	0.957002
	1.60323	0.599722	1.2382	1.54129	1.25253
	1.57809	0.908574	0.943048	1.08462	0.624094
	1.57621	2.32796	1.19277	0.724256	0.504996
	1.71142	2.71134	2.92624	0.656009	1.18719
	1.0144	1.47113	0.815382	1.01016	1.19105
	0.736239	1.31957	0.847479	1.87558	1.13044
	0.753157	1.39309	0.851481	0.464355	0.886803
	1.15849	0.810116	1.20505	1.97882	1.13219
	1.06828	1.05529	1.04328	1.51797	1.24616
	0.725212	0.995924	1.42643	2.10946	0.868652
	1.44673	1.35478	1.38209	1.06063	1.90568
	0.490294	0.836629	0.808764	0.921033	1.68128
	0.689773	1.68798	0.899166	0.833016	0.927719
	0.678146	0.9082	0.816852	1.11263	1.34586
	0.756112	1.29746	2.49601	3.17971	1.45797
	1.52014	1.08805	0.843747	1.09358	0.985009
	1.35584	1.01842	0.589304	0.905316	0.74771
	1.25413	0.395345	0.740476	0.768842	0.565735
	1.15069	0.763194	0.941739	0.886418	1.16263
	0.865954	0.783308	1.36945	0.799756	0.70914
	0.84904	1.1919	1.48512	0.802224	0.854255
	1.17815	1.16166	0.873851	1.34098	1.04228
	1.73545	1.39025	1.23332	2.66661	1.1007
	0.641434	1.07118	1.12322	0.909168	0.943718
	0.85568	0.930982	1.25633	1.17097	1.39407
	1.11498	1.08005	0.801619	1.07483	1.08822
	0.836843	1.12573	2.08799	0.615189	1.72612
	0.471476	1.17548	1.3051	1.25061	1.48055
	1.03163	0.909684	1.41966	1.07595	0.648348
	1.32555	0.803603	0.893944	1.03658	1.09624
	1.39086	0.990896	0.862513	0.697245	1.07807
	0.89034	1.26918	1.33622	1.50475	1.54423
	0.783305	0.986177	1.81737	0.945875	0.673843
	0.930781	1.16034	0.993377	1.00163	0.983381
	0.636751	0.488804	0.784573	0.790356	0.592251
	1.26862	0.760627	1.94577	0.904331	0.737905
	0.984004	0.844154	1.17904	1.28526	1.10289
	0.789787	0.918677	1.41966	0.723649	2.1656
	1.55379	0.775681	3.27356	2.18964	1.71071
	1.07317	0.814164	0.73512	0.844832	0.816404
	0.636751	1.2433	1.15419	1.14141	0.633258
	0.863038	1.20372	1.6123	0.847708	0.680564
	1.02937	2.21954	1.53503	0.988443	1.12204
	1.22719	0.854761	1.9405	0.902529	1.13366
	0.737897	1.24162	1.1688	1.26963	1.35908
	0.755003	0.976838	1.01284	0.619176	1.26907
	0.997332	1.09265	1.09556	1.16377	1.3833
	0.838521	1.68231	0.905539	1.96949	0.911246
	1.30615	2.5217	2.38125	1.07949	2.06096
	1.73356	1.2703	1.7428	0.693781	0.498064
	1.58562	1.6553	2.25833	1.0417	0.643598
	2.48947	0.609096	1.15789	0.396124	1.33608
	1.44197	1.34746	0.902253	1.25408	1.29053
	1.87273	0.394031	1.12012	1.1437	1.05662
	1.2295	0.888121	1.01158	0.814232	0.978212
	1.06654	1.28293	0.98963	0.534896	0.944439
	1.45558	1.00584	0.886044	1.63174	0.929663
	0.862088	0.836481	1.6175	0.571878	0.388072
	0.878248	0.759843	1.13232	1.06358	0.950429
	0.756477	0.379176	1.20917	0.936421	1.03235
	1.86448	1.27835	1.06245	1.74026	1.27169
	1.9476	1.27876	1.20354	0.897607	0.580396
	1.86933	0.815772	1.16046	0.868423	0.706486
	1.14726	1.03493	1.38603	0.996463	0.864749
	0.915539	2.13963	0.811413	1.1259	0.850525
	2.0979	0.851385	1.48772	0.713727	1.10541
	1.71225	1.12499	1.21562	0.404619	0.669982
	0.904439	1.01056	0.950086	1.33789	1.12541
	0.801642	1.51034	1.03516	1.2506	1.21305
	1.01487	1.16474	1.41078	0.85034	0.606434
	0.832089	0.681569	0.999004	1.06245	5.9185
	0.969253	2.7374	0.384483	0.69535	1.32764
	1.10259	1.05413	0.866731	0.865924	1.01791
	1.21481	1.26974	1.39268	0.479854	1.09509
	1.22189	0.490952	0.900127	1.13049	1.70458
	1.26511	0.874164	2.68794	0.511961	1.54639
	1.82976	0.565974	1.28523	0.420563	1.09027
	1.43049	0.672171	0.887197	0.81883	1.11315
	0.692393	1.64274	1.70955	0.810212	0.658422
	1.23875	1.08778	0.913682	0.769282	0.994601
	0.873659	0.42858	0.523665	1.14139	0.768715
	0.774416	1.26592	0.967397	0.802224	0.940455
	0.790341	1.16712	0.797459	0.793728	0.740148
	1.72043	0.874164	1.79848	1.03448	0.981774
	0.381514	1.72618	1.78089	1.4765	1.1625
	2.54641	0.813589	1.30567	0.990079	1.28553
	1.107	0.702975	0.670339	1.61646	1.54942
	0.967869	1.60045	1.79267	1.33012	1.64207
	1.42061	1.43958	1.40641	0.842044	0.751961
	1.14994	0.957544	0.8437	1.61694	0.710168
	0.853097	0.936245	0.959558	1.00434	1.41968
	0.983691	1.32906	1.39422	1.06315	1.23862
	0.560069	1.78478	1.824	1.66559	0.71564
	2.21195	1.04172	1.13979	0.839068	1.29654
	1.14457	0.943246	0.983879	0.434101	1.16014
	1.11798	0.894468	1.11187	1.302	0.984077
	1.14831	0.598239	1.16627	1.17089	1.16415
	1.43005	0.77473	1.0407	1.02835	1.22709
	0.874031	5.42059	1.65695	1.13935	0.509529
	1.22532	0.742879	0.904384	0.785838	0.783253
	1.48388	0.711668	0.888982	0.974494	1.35375
	0.753157	0.764892	1.37492	0.802224	0.418216
	1.30997	1.58419	1.29884	1.17909	0.55569
	1.46104	1.95976	0.876325	0.769119	0.717231
	1.9336	0.501542	0.795322	0.857292	0.458085
	1.0251	1.22811	1.32554	0.420563	0.931112
	0.760859	1.35631	2.02022	1.09146	1.86878
	0.955156	0.858916	1.24478	1.07378	0.75378
	0.682087	0.966283	1.00276	0.815646	1.52537
	2.08977	1.40918	0.62029	0.900113	0.860469
	0.896692	1.21417	0.400511	1.05062	0.743568
	1.19103	1.2436	1.05739	1.08462	0.97041
	0.807971	1.67384	1.64757	1.1385	0.978212
	1.6168	1.30859	0.684671	1.21784	1.35734
	1.23717	0.734707	0.582729	1.00569	0.635688
	1.00972	0.948357	0.566973	0.520678	1.09221
	1.11046	0.995638	0.800819	1.05619	0.921049
	1.0687	0.784406	2.13758	0.835032	0.714327
	1.40492	0.571705	1.28693	1.32585	0.989484
	0.852309	1.47456	0.922242	0.707295	0.955075
	1.81124	0.997474	2.12761	0.871977	1.42669
	1.50871	0.503168	0.941674	0.956871	1.80916
	1.23349	0.915248	0.628521	0.940908	0.772112
	0.770063	0.738194	0.766077	1.11247	1.15343
	0.973785	1.45744	0.72886	2.02721	1.0324
	0.810769	0.913486	0.624017	1.96325	1.04669
	1.38184	1.51158	0.995073	1.00345	0.654951
	1.53192	1.13079	0.961506	1.2183	0.682058
	1.34689	0.940196	0.620727	0.776712	1.23421
	1.29622	1.67449	0.978427	0.650069	1.46727
	0.909538	1.40796	1.02987	1.09905	0.520563
	3.28381	1.05749	2.79406	1.21014	0.727709
	0.750139	1.08906	0.625131	1.0503	1.18328
	1.24552	1.08846	1.03215	0.656009	0.632981
	0.536856	1.26173	1.45908	1.1008	0.991069
	1.33858	1.56562	0.948826	2.37734	1.06584
	1.75915	1.22974	0.760418	1.49772	1.11034
	1.2822	0.885409	1.30419	0.669616	1.12842
	0.861721	0.931666	1.1087	1.06433	0.931075
	1.26105	1.59064	0.972887	1.61371	0.679907
	1.8287	0.556293	1.13837	0.452127	2.76169
	2.81821	0.909963	1.18074	1.02191	0.473381
	1.51044	1.1617	2.21472	0.947151	1.09855
	1.50762	1.35523	0.703685	0.706497	1.11824
	1.74572	0.890867	1.11073	0.766795	0.677313
	0.54851	1.75598	0.651618	1.15402	1.12076
	0.771275	0.859513	0.966266	1.03658	2.40551
	1.26982	1.00259	1.2382	0.78679	0.972916
	1.04153	0.780676	1.3194	1.49958	0.903651
	2.45959	0.873768	1.00021	1.31444	0.777988
	2.11791	1.21594	1.45636	1.12453	1.29859
	0.911839	1.26802	2.0775	1.43743	0.574232
	1.09118	1.15466	1.05519	1.4759	1.16142
	0.736239	1.0476	0.834649	0.712472	1.80011
	1.10823	1.91558	0.886764	1.14728	0.742325
	2.22529	0.82058	1.01916	3.79773	1.0531
	1.16509	0.816783	1.00476	1.08457	1.08399
	0.954609	1.60672	2.65161	0.505646	1.6426
	0.633952	0.986221	0.670339	0.393504	0.968967
	0.429167	1.24782	0.883448	0.835042	0.840937
	2.0088	1.31368	0.927419	0.667674	1.18566
	0.770623	1.56651	1.45407	1.07364	0.888637
	0.46529	0.868495	1.72973	0.965597	0.777016
	1.27763	1.16566	0.894305	1.05686	1.58161
	1.76292	0.530684	1.2853	2.07083	0.868836
	0.728372	1.17008	0.941044	0.769507	1.001
	0.618668	0.815772	0.526074	1.00935	1.64615
	0.945566	1.01213	2.21501	0.76491	1.48021
	0.731384	0.635007	0.536834	1.12357	0.944063
	1.17737	0.982908	2.56309	0.703396	2.1063
	0.703846	1.06293	0.963852	0.875868	0.998794
	1.13669	1.25631	0.97245	0.529941	0.956081
	1.21383	1.17435	1.01546	1.39252	0.846517
	1.31745	0.785728	2.1018	1.15495	0.686745
	0.934955	0.944654	5.79339	0.93517	1.07336
	1.2822	1.51157	1.70598	0.870738	0.590396
	0.756125	0.74383	1.65599	1.03876	1.30623
	1.67336	1.05529	0.759896	1.30421	1.77001
	1.41952	1.01076	2.57536	1.1437	2.46609
	0.485174	0.747878	0.423647	0.663427	2.8549
	0.737685	1.57045	1.05818	0.602669	0.910909
	1.13074	1.11168	3.21184	1.08084	1.25862
	1.03399	1.25394	0.943723	0.762945	1.0207
	0.903006	0.419048	0.935164	0.87001	1.97722
	0.789947	0.795894	1.15418	0.561968	1.11533
	2.48659	0.411419	0.821651	1.21758	1.03579
	1.05061	1.27259	1.27859	1.52835	0.836569
	1.36262	0.42928	0.97941	0.81474	0.871531
	0.934596	0.997919	1.6305	1.2476	2.348
	1.31512	0.679209	1.18172	1.05651	0.850982
	0.765997	0.958336	1.41492	1.20234	1.1698
	1.20827	1.05559	1.10184	0.915552	0.963542
	1.00367	0.503168	0.891485	0.769282	1.23741
	0.968401	1.04043	1.4864	0.820956	1.05195
	0.757181	1.34153	1.21866	0.902529	0.730027
	1.45621	1.13362	0.441644	0.748681	0.81409
	0.872529	0.864871	0.748395	0.693368	0.963179
	1.31254	1.00599	0.927335	1.11425	1.30502
	1.31173	1.42359	0.965683	1.03947	1.28391
	0.886177	0.930982	0.851797	0.709583	0.622396
	0.909819	1.10751	1.37366	0.570708	0.932875
	1.03897	1.63849	1.18445	1.23244	0.74716
	0.771275	1.09592	0.916592	0.929691	1.32495
	1.17652	0.97222	1.01257	0.814232	1.35598
	0.930642	1.16329	1.30291	1.02056	1.29538
	0.925205	1.5972	0.868879	1.0362	1.23427
	0.896692	1.03287	0.749585	0.935161	0.459262
	0.564972	1.68252	0.609939	0.908238	1.60822
	1.85377	1.35179	2.49441	1.34868	0.946126
	1.83659	1.62252	1.60204	1.03989	1.77886
	0.917783	1.10295	0.988635	1.34845	1.87667
	2.73789	0.626989	1.05658	1.18622	0.710684
	1.01856	1.31766	1.98507	0.774156	1.21139
	0.850105	1.45508	1.22262	0.539722	0.397744
	1.21638	2.05182	1.46191	1.02815	1.07336
	1.22719	1.76264	0.786073	0.615556	0.909955
	0.401096	1.12084	0.773624	0.849707	0.825119
	1.13993	1.17165	1.06562	1.13745	0.677794
	0.999433	1.0828	1.66013	1.14092	1.19469
	0.650738	1.57488	1.33212	0.98421	0.975905
	0.908763	1.21578	1.71585	1.3514	1.60871
	1.28469	0.78556	0.680936	0.89537	2.39166
	0.817169	1.60854	0.868855	1.13312	2.06096
	1.3129	1.07563	0.672677	0.926506	1.09899
	1.29622	0.668533	1.64525	0.414846	0.876284
	0.987465	0.898475	1.41251	1.61388	0.77076
	1.14356	0.560409	1.21094	0.678021	1.11257
	1.20415	0.95642	2.51596	1.61844	2.54631
	0.635916	1.10764	1.10742	0.703612	0.835897
	2.75076	0.677682	1.20775	1.2685	0.533928
	1.12794	0.744916	1.13253	1.15556	0.520563
	1.8878	0.878114	1.05714	0.855696	0.890802
	1.1637	0.962221	0.783117	1.43756	1.00382
	2.27574	0.727248	1.61984	1.56777	0.963542
	0.459849	1.27611	1.48126	0.678012	1.41009
	0.456592	0.811388	0.875848	0.782426	0.942391
	0.540853	0.643024	1.31015	2.45911	1.00412
	2.55952	1.10733	0.880527	0.709583	0.751961
	1.04695	1.63213	1.0067	0.90474	0.714336
	1.04145	1.25418	0.987967	1.88956	1.07215
	0.928983	2.49883	0.682809	0.487421	0.868772
	1.8164	1.11167	1.01939	1.11175	1.02194
	1.05054	0.927199	1.16707	0.81572	2.26064
	2.1577	0.794718	0.484933	1.33789	2.42587
	1.5696	0.625986	1.78072	0.848707	1.22631
	1.40539	0.621654	0.854772	1.0307	1.14748
	0.708393	1.09534	1.61534	0.553473	0.866964
	1.12636	0.977967	0.658879	1.1269	1.05192
	0.626181	1.00391	0.847818	1.24131	1.15839
	1.29163	0.775502	1.09203	1.35183	0.970368
	1.24674	1.33386	1.46049	1.01698	2.87571
	2.47118	1.39646	1.72348	0.974494	1.31348
	0.866782	1.13478	0.786022	0.572366	0.743564
	0.818075	1.52437	1.97126	1.51642	0.912187
	0.989012	2.13244	0.86927	1.22842	1.05497
	0.990736	1.64397	0.762526	1.08355	0.682098
	1.17543	1.1277	1.69693	0.582453	0.570212
	1.0064	0.994816	1.49907	0.954386	1.41148
	1.22251	0.980084	1.5345	0.901602	1.16263
	3.32152	0.565062	0.835448	1.04691	2.49253
	0.999785	0.75646	1.24866	0.885745	1.68885
	0.762396	0.960962	1.14318	1.05362	1.56641
	1.08813	1.32695	0.684079	0.970005	0.559814
	0.757987	0.955315	1.22398	0.475862	1.4722
	0.934891	0.770371	1.09598	1.74518	0.687833
	0.728749	1.06111	0.85163	0.710285	1.33647
	0.707609	0.794718	0.689281	1.5774	0.808431
	3.28724	0.707099	0.868422	0.949142	1.56497
	0.85568	1.04487	0.703685	0.836517	0.492614
	0.449001	0.770304	1.03022	0.703396	1.02993
	0.888124	0.92086	0.736034	0.914438	0.848965
	2.71384	0.722773	0.650059	0.63104	0.564059
	0.990838	1.20925	1.2376	0.835032	1.28876
	1.05007	1.30479	1.20721	0.989292	1.29292
	1.11798	0.39783	1.83852	1.07378	0.832992
	0.434136	0.864046	0.752255	1.34441	1.79435
	1.37737	0.932568	1.01939	0.948887	1.42554
	1.33606	0.550082	0.520848	1.03929	0.571622
	0.974427	1.35947	1.31866	1.55662	0.667061
	0.709807	1.91238	0.816151	1.85275	0.804555
	0.699648	1.1031	0.830816	0.821338	0.704816
	2.00045	0.949642	0.679522	1.39608	1.28403
	1.0133	0.783308	0.632489	1.79686	2.03392
	1.73762	1.0809	0.520848	1.11575	0.89079
	0.783305	1.32105	0.623298	0.62537	1.06219
	1.03266	0.619549	1.41401	1.17107	1.16795
	0.979813	0.964856	2.16635	2.05523	2.09208
	1.98504	1.10576	1.5756	1.2176	1.13268
	0.629474	1.01006	0.918399	1.03979	0.693856
	1.29128	0.756868	1.30984	0.71409	1.00458
	1.59317	0.973247	2.23858	1.09207	0.703614
	1.54061	0.59791	3.33409	0.965399	1.05209
	0.743343	0.903406	0.850531	1.02064	1.19196
	1.10609	1.35304	0.760531	1.00484	1.01214
	0.691455	1.31711	3.3564	1.464	0.648341
	0.909976	1.82409	0.779655	1.00208	0.83469
	0.834866	1.49322	2.04899	0.528349	1.79435
	2.21742	1.52632	0.667521	0.788987	0.955075
	1.14977	1.20518	0.770332	0.811407	0.913184
	0.865954	2.77809	0.880733	0.957571	0.734117
	1.47987	1.53242	1.46822	1.40242	0.574214
	0.633952	0.758004	3.86289	0.912421	0.777988
	0.915539	0.968052	1.9405	0.80927	1.19676
	0.890317	1.41687	0.788117	1.16323	0.606434
	1.74903	1.32789	1.04866	0.850407	1.18763
	1.04153	1.5067	0.884425	0.981895	1.07472
	1.03736	0.653352	0.973025	0.723676	2.00584
	1.20387	1.21889	0.387144	1.3593	1.09727
	2.0589	1.12668	0.978373	1.3058	1.7834
	1.62386	0.65087	0.682938	0.600659	0.798004
	1.19082	0.972111	1.03576	0.800801	1.07792
	0.963025	2.97072	0.493824	3.23703	0.643598
	2.86463	0.877903	0.475123	1.16472	0.47546
	0.734718	1.34153	0.975728	1.5994	1.13573
	1.68608	0.905295	0.840474	0.958179	1.94546
	1.1269	0.897426	0.601873	0.874215	0.475128
	1.05499	1.04716	1.89302	0.971351	1.00403
	0.847997	1.45508	1.65023	1.05389	0.864917
	1.31703	1.93541	0.855509	1.00554	0.956247
	1.41952	0.926789	0.902517	2.0969	0.872817
	0.644844	0.982322	0.986747	1.11109	0.922147
	2.1008	1.22818	0.550532	1.10371	0.887468
	1.05025	0.909684	1.57321	0.803215	1.97278
	0.672364	1.53005	1.34487	0.827589	0.762916
	1.39212	1.1798	1.13749	0.691023	0.816908
	1.33482	0.775762	0.811627	0.555497	0.606375
	1.76893	0.63858	0.895209	0.822676	1.43593
	1.04703	0.702114	0.800819	0.971124	0.537803
	2.24813	1.2337	2.05551	0.592956	1.08658
	0.774202	0.995924	0.769991	1.13443	1.68431
	2.05748	0.775897	0.488252	1.14182	0.897517
	1.32272	0.923327	0.555833	2.12626	0.519684
	0.487151	1.42811	1.03456	1.55615	0.694922
	2.43947	0.623347	0.896575	1.27741	0.929024
	1.39086	1.28569	0.566973	1.11247	0.778882
	2.47344	1.0002	1.28778	0.783986	0.851793
	0.932401	0.927544	1.20786	1.87608	0.779892
	1.63411	0.500674	1.02926	1.46362	0.691274
	0.505344	0.745085	0.815543	1.26977	0.768691
	6.14079	0.947048	0.928207	1.15366	1.84339
	0.785799	0.871657	0.854033	1.17748	1.00577
	0.919382	0.471442	0.851784	1.16461	0.792769
	1.0588	0.962221	1.20635	0.762766	1.16358
	1.61358	1.04837	0.670202	0.865924	0.838405
	1.38184	1.01599	0.742812	0.955347	0.597549
	1.06763	1.11982	1.42826	0.938847	1.05352
	0.931173	0.992927	0.524081	0.999072	1.09696
	1.16906	1.43731	0.865692	0.495922	1.69983
	1.64926	0.767962	0.756589	0.832018	0.51537
	1.48037	0.956474	0.660734	1.28781	0.643852
	1.97138	2.09982	1.22889	0.905316	0.696301
	0.927492	0.781057	0.967397	0.791409	0.967066
	1.0316	0.893957	1.08929	1.16578	1.26075
	0.749863	1.04896	0.735122	1.28505	1.05915
	0.896461	0.507949	1.7769	1.04201	1.19421
	1.26106	1.14498	0.991185	0.687069	1.11069
	1.09353	0.923463	1.04033	0.534092	0.915689
	1.48301	0.957361	1.27716	0.656048	1.39733
	1.0063	1.31131	0.887197	1.00117	1.50867
	1.48362	1.30529	1.18471	1.20595	1.14957
	1.13443	1.64266	0.923448	0.675275	0.888637
	2.1967	0.871018	0.884425	1.10979	0.746975
	1.87915	1.71594	2.64039	0.971351	1.44978
	1.38266	0.691307	0.577577	1.06835	0.775178
	0.794243	1.303	3.2993	0.900508	0.942062
	0.955156	0.888695	1.18013	1.16384	1.27038
	1.477	1.25737	1.23353	1.61713	0.780472
	1.92987	0.991053	0.973025	1.45179	0.772658
	1.30705	1.7945	3.12432	1.59414	0.704816
	2.68023	1.03007	1.12077	0.962117	1.3661
	1.12376	0.785567	1.01546	0.701861	1.16418
	0.762396	0.911586	1.36824	0.996069	0.764608
	0.743261	2.13851	1.07123	0.996069	1.30885
	0.773086	1.00233	0.776518	1.6122	0.854739
	1.17484	0.889277	0.633613	1.05816	1.12908
	2.60893	0.596486	0.811413	0.743713	0.792525
	1.80278	0.682444	0.75348	1.20432	1.10298
	0.986492	1.1961	1.13118	0.981018	1.00651
	0.649541	0.807692	0.969646	0.907851	0.623573
	0.728198	0.89921	0.935164	0.680775	0.965622
	1.26682	1.09519	0.768666	0.818823	0.654323
	1.01856	0.994773	1.33076	0.926742	0.794194
	0.922866	1.39432	1.92749	1.21995	1.0279
	0.986695	1.20333	1.17843	0.655623	1.16911
	1.21287	1.42359	1.21178	1.64958	1.05286
	0.786502	0.738574	0.922665	0.721768	0.574928
	0.926263	1.17129	0.654577	0.657175	0.922194
	1.1531	1.31729	0.614996	1.18096	0.571622
	1.10567	1.76079	1.10298	0.797994	0.725729
	1.08776	1.51916	0.867213	0.87113	1.57412
	1.51315	0.764892	1.91343	1.12998	1.06256
	1.22536	1.24198	2.18314	1.16592	0.706788
	0.734347	1.48114	1.12861	0.809597	0.783723
	0.828997	1.0482	0.654497	0.683372	1.02785
	0.827937	0.823144	0.938451	1.40125	1.0122
	1.28345	0.682444	1.61537	0.92952	1.71983
	1.38317	1.02959	0.779026	1.23839	0.746269
	0.685814	1.19415	1.15824	0.782464	0.8345
	1.24674	2.52335	0.799658	1.65465	1.14735
	1.36524	1.07962	1.14257	0.862664	0.513373
	1.26983	0.811932	2.37692	0.990068	1.20605
	1.29295	0.813053	0.953881	1.04494	0.721351
	0.381514	0.769966	0.965149	0.517657	0.761737
	0.921112	0.982202	1.06932	1.02845	0.623345
	0.575991	0.677682	0.446945	0.62471	1.00205
	1.29883	0.942659	0.939896	1.07956	1.0531
	1.04093	0.598798	1.1455	0.811317	1.05063
	2.27818	0.430728	1.19277	1.51642	0.681698
	1.05995	1.08547	1.35366	0.896746	0.563584
	1.11677	1.22127	1.59455	1.45092	0.977236
	0.416298	1.40028	2.20535	0.93381	1.11789
	0.919621	1.12025	1.16141	1.82801	0.942062
	1.23862	0.82162	1.07148	0.91993	1.02124
	0.816321	0.899049	0.920966	1.13127	1.00923
	0.969469	2.42999	0.740307	0.871664	1.2187
	0.588898	1.7193	1.00951	0.914438	0.846525
	2.99629	1.25682	1.2691	1.84387	1.22948
	1.69335	1.08597	1.13733	0.571878	1.00974
	1.46789	2.55243	0.88411	1.60112	0.713802
	0.442087	1.1273	1.20285	1.27665	1.10635
	0.600423	0.880411	0.978783	0.909202	0.812477
	1.01628	1.03287	1.15418	1.13049	1.05982
	0.875498	0.878563	1.53778	0.572366	1.32057
	0.63715	1.8025	1.09742	1.49977	1.33172
	0.72432	0.775594	2.12646	0.853482	1.02503
	0.826343	2.13477	1.17325	0.759063	0.622011
	0.953108	1.00259	1.59136	1.24701	1.11826
	0.942148	2.1695	0.770332	0.701861	0.679332
	1.09652	2.21954	1.70901	1.03953	1.02019
	1.0695	0.820554	0.760418	0.815692	0.934662
	0.732456	1.11167	0.980564	1.09586	1.07472
	1.2035	0.682027	0.550532	1.36739	2.95068
	0.64756	1.40781	1.00256	1.12262	0.799437
	1.65385	0.970424	0.707399	1.61384	1.2302
	1.20567	1.69355	0.928889	0.651997	1.02506
	0.826495	1.43409	0.779765	0.443042	1.12985
	1.18463	1.62507	2.17171	0.737792	1.38759
	1.53156	1.21763	0.887531	0.568607	1.39966
	1.29638	0.596508	1.81225	1.6649	0.883908
	1.35576	1.39768	0.968983	1.15197	0.688183
	1.19544	0.566248	0.777785	1.01282	1.49437
	0.858672	1.12419	1.27216	1.27221	1.29081
	0.883957	0.592566	0.977631	0.820432	0.915689
	2.07053	0.920299	0.865888	0.846806	0.952934
	1.74233	0.82269	1.45372	0.593516	0.916614
	0.757987	0.734747	0.546423	1.01536	1.12697
	1.33221	0.876536	1.23199	1.39731	0.666628
	1.49235	1.73799	0.851906	0.526102	0.548774
	1.30287	1.22818	0.575601	0.747396	2.00616
	0.988408	5.05781	1.22739	0.971586	1.1187
	1.02011	0.662956	4.40354	1.98164	1.27708
	1.04528	1.1919	0.64011	2.21044	0.95436
	0.804535	0.623347	1.64782	0.831027	1.2337
	0.859801	1.1598	2.76701	1.13082	1.40376
	1.2877	0.743109	0.952404	1.60798	0.831937
	1.4327	0.980159	0.93495	1.11033	0.972714
	0.694783	0.686796	1.6641	0.925356	1.16498
	1.47376	1.00141	0.759968	0.936257	0.728462
	1.79933	0.39553	0.944733	1.25786	1.05399
	1.31173	1.11982	0.949969	1.13273	1.16014
	0.959064	1.22974	0.856616	1.27296	0.98385
	2.18419	2.12469	1.15505	0.637309	1.00072
	0.889805	2.97931	2.79263	0.690403	1.36375
	1.15849	1.25099	0.919687	0.948914	0.791169
	0.585952	1.08421	1.73793	0.810897	0.94559
	0.849444	0.494402	1.57092	0.620544	1.36663
	1.37051	1.49423	1.84942	1.38134	1.16688
	1.08794	1.35523	0.760531	0.651976	1.17993
	1.18353	1.20488	0.876853	0.948337	0.988225
	1.19684	1.69996	0.84624	0.788254	0.802447
	1.42714	1.0298	1.4595	0.690326	4.25786
	0.834866	1.91813	1.7835	1.61371	1.58511
	1.95082	1.10794	0.855848	2.11574	0.776423
	2.58141	1.24829	1.48938	0.854116	1.09598
	1.28843	2.05182	0.650059	0.926625	1.36179
	1.44297	1.05127	0.820348	0.839068	1.08986
	3.19009	0.814707	0.798139	1.22651	0.935859
	1.2189	1.41687	2.33838	0.649935	0.638947
	2.66248	0.95155	0.951232	1.97458	1.60538
	0.997841	1.78178	0.891511	0.684177	1.5653
	4.56282	0.879129	1.04866	1.4349	2.34629
	0.837214	0.93101	1.54926	0.479947	2.38765
	1.39268	0.380462	0.728546	0.747131	1.00414
	2.0092	1.14115	0.603764	0.862664	2.48485
	1.15596	1.01959	0.843491	0.527618	4.32232
	0.810104	1.47127	0.970198	1.06057	0.915514
	0.770623	0.964856	0.880166	0.708926	1.34363
	1.66642	0.651273	1.0616	1.31428	1.52493
	1.42299	1.33592	2.39225	1.08023	0.97896
	1.37355	0.472283	0.880527	0.743713	0.975905
	1.3351	1.39553	1.34061	0.742492	0.960957
	0.835001	0.609096	0.835768	0.529941	1.38258
	0.736674	2.75244	1.52613	1.09067	1.11502
	1.35358	0.950804	1.2769	0.509747	0.668894
	0.835001	0.953886	0.95134	1.32749	1.23887
	0.433353	1.48899	0.805435	1.11324	0.750758
	1.01496	1.85875	1.10794	0.925356	0.863121
	2.0336	0.632232	1.55653	1.02483	1.01445
	0.984004	0.781057	0.840506	0.659184	0.787552
	1.27699	1.1007	0.995419	1.30272	1.15315
	0.650853	1.05924	1.45407	1.07333	1.02284
	1.05173	1.30971	1.08126	0.845767	0.484426
	1.63353	1.23769	1.34355	0.833016	0.819636
	0.75289	0.813053	0.683741	1.92752	0.635849
	0.943024	1.18564	1.6834	0.919249	0.964151
	1.31761	0.381537	0.894319	0.762239	1.23359
	0.702046	1.26202	0.916592	0.832114	1.02378
	0.485174	1.68887	2.23858	0.728216	1.11662
	1.12534	0.944845	1.33203	0.87001	1.32542
	1.04047	1.28278	1.47607	1.02138	1.35852
	1.69087	0.773932	1.09562	0.663276	0.75073
	0.536856	1.50962	0.824233	1.03207	0.897988
	0.94159	1.01973	0.976633	1.19308	0.838401
	1.49792	0.738194	1.41915	1.61564	1.06746
	1.13379	1.25623	0.928487	2.07774	0.794993
	1.50362	0.62434	0.746312	0.469073	0.928842
	1.58752	1.16864	1.06479	1.04903	0.426039
	0.765549	0.629179	1.33043	1.42801	2.08079
	0.832639	1.11282	1.07151	0.650825	0.841039
	1.94101	1.15921	1.69676	1.09097	0.670542
	1.02705	0.989034	1.4104	1.36402	1.68802
	0.594056	1.10694	0.542498	1.52316	0.895969
	0.893987	0.947048	1.40461	0.90525	0.775679
	1.3445	1.07245	0.918858	0.783897	0.80321
	2.17469	0.7792	1.01966	0.955069	1.03119
	1.58472	0.892629	1.32115	1.81067	0.730365
	1.17391	1.23001	0.992264	1.37341	0.846206
	0.758254	0.763	1.39839	0.90525	1.57725
	1.24779	1.02482	1.84844	0.906132	0.836475
	0.698711	0.869911	0.983674	0.971422	0.629643
	0.870748	1.05936	0.887571	1.00705	0.785212
	1.1252	1.21935	1.08493	0.645058	0.946126
	1.3698	1.17032	5.31391	1.08191	1.21861
	0.678146	0.812613	1.082	1.40908	0.746581
	1.49235	0.936397	0.958193	1.43177	0.845474
	0.99123	0.924318	0.708504	0.487591	1.05932
	1.0746	1.12419	0.964277	0.678021	0.922758
	0.769655	0.769966	1.67318	0.964901	1.10215
	0.822025	0.950939	1.57092	0.834451	1.08919
	0.68883	1.03554	0.443408	1.6084	1.34406
	0.476328	0.724069	1.22585	0.863677	0.847418
	1.39817	1.23088	0.564028	0.962255	1.09249
	0.963793	1.03427	1.1002	1.57316	0.966487
	1.1218	1.36202	0.649089	1.74211	0.968063
	1.0616	1.09036	1.05402	0.907407	1.28665
	0.961783	0.630898	0.95151	1.02221	0.72251
	2.25493	0.957725	0.816151	1.75626	0.745897
	1.14655	0.814707	0.744999	1.641	0.876229
	1.16089	0.894468	2.08601	0.686139	0.714455
	0.919265	1.23898	0.755485	1.31208	0.815568
	1.14959	1.1031	1.61016	1.09228	1.29898
	0.537011	0.638086	0.746312	0.818823	1.26425
	1.11962	1.01105	0.723813	0.657614	1.46424
	1.21781	0.941771	0.970039	1.2379	0.742182
	1.75394	0.879129	0.776586	0.776255	0.924837
	0.82723	0.709915	1.13716	1.14189	1.34864
	0.909836	0.709579	1.17209	1.19262	0.835433
	1.09113	1.16215	1.57524	0.668342	0.492614
	1.39212	1.31997	0.859688	4.6587	1.41465
	0.726253	0.939173	1.32425	0.705894	0.963471
	1.22681	0.950804	1.00803	0.523722	1.15851
	1.06259	0.554496	1.13539	0.704862	1.23168
	1.81448	0.712893	1.32167	0.88883	1.12738
	0.938989	1.01469	0.725672	1.33899	1.3184
	1.41916	0.630776	1.55123	1.87804	1.53657
	0.870748	1.27259	2.18965	1.27334	0.891859
	2.67943	0.929883	1.0616	0.932646	0.4393
	1.25446	1.21913	1.05182	0.881457	0.939629
	1.02018	1.8937	0.774898	2.06346	1.11678
	0.61413	0.761193	1.38276	1.55401	1.24203
	1.2964	0.784515	1.09622	1.08465	1.19284
	1.20956	1.04275	0.993369	0.624203	1.48252
	1.6637	1.6376	0.589304	0.776112	1.19111
	0.935947	0.753122	0.681627	0.645058	0.622396
	1.04177	0.803181	1.21954	0.745448	1.08218
	1.01304	1.41637	1.65695	1.34118	0.781554
	0.725804	0.614815	1.04565	0.994516	2.2798
	0.733375	0.390895	0.926482	0.754574	0.836932
	0.624874	1.54371	0.88411	1.17528	1.83615
	1.44738	1.41474	0.831582	2.00881	1.15913
	1.06427	1.58605	0.57805	1.31895	1.01066
	1.22925	1.28191	0.948826	2.42648	2.22069
	1.92369	0.45414	0.795248	0.414846	1.12076
	1.21193	1.7317	0.743956	0.935609	0.900985
	1.33433	0.731002	1.0113	2.12626	0.713575
	1.03163	0.67497	0.766039	0.724686	0.876148
	1.00976	1.06083	0.918409	1.14343	0.889789
	1.76278	1.33005	1.58126	0.956951	1.2011
	0.987389	1.16721	2.27238	0.955762	0.75378
	1.8964	1.19997	0.996307	0.933159	1.04228
	0.775482	1.0451	0.725066	1.33481	0.653948
	0.534156	1.10085	1.40996	2.05584	0.729704
	1.74016	1.18259	0.862788	0.709324	0.718995
	0.723731	2.68498	1.25345	1.03777	1.49179
	1.39449	1.75021	2.76022	1.13089	1.02121
	1.09843	0.634516	0.785324	0.453771	1.38903
	1.01406	1.18477	1.13837	0.823416	1.03696
	1.1855	0.638086	1.73643	0.577118	1.01856
	1.08826	0.592499	0.523697	1.03422	0.894823
	1.16033	0.848882	0.810981	0.446433	0.821037
	1.04237	1.20917	4.15884	1.00085	1.05915
	1.26983	1.07715	0.772303	0.473188	1.19364
	0.837108	0.598798	1.64345	1.55658	2.48798
	1.55453	0.988881	0.844322	1.37338	0.913049
	1.17542	0.846224	1.66029	0.815818	0.681698
	3.08359	1.00391	1.04579	0.651976	0.635688
	1.23977	1.16862	0.454771	1.34148	1.51629
	0.988742	1.35862	0.591162	0.779361	1.03923
	0.850105	0.672171	0.639601	0.462415	1.81297
	0.85904	1.27968	0.903209	0.657614	1.55219
	0.739181	0.637592	1.13583	1.61713	0.9167
	1.19685	0.869339	1.36769	1.91902	0.5952
	1.69999	1.12996	2.01595	1.14931	0.558159
	1.33965	1.07643	0.763378	0.796913	0.763678
	1.25952	0.744612	0.783159	2.60253	1.0324
	1.48868	1.1273	1.56595	1.01948	1.29375
	1.55372	0.893957	1.57979	0.889682	1.46799
	0.959839	0.535615	1.07396	0.935161	0.989132
	0.580536	2.43691	0.806111	1.02509	0.995391
	1.35815	0.786548	1.43136	1.09203	1.16893
	2.27861	0.926864	1.02771	0.974116	0.815568
	0.565704	0.742051	1.46355	0.929753	1.13557
	1.09747	1.06369	0.838028	0.913369	1.27578
	1.309	0.865043	1.28314	0.859178	2.00711
	1.76923	0.972444	0.676574	0.939625	1.23168
	1.06427	0.690338	0.834957	0.838374	0.982056
	0.728898	0.835714	1.05422	0.776712	0.785454
	1.42061	1.16566	1.73639	0.776023	0.674341
	0.664757	1.75426	1.16441	1.74211	2.03782
	0.98546	1.18655	1.39284	1.17327	1.64945
	0.836843	0.516753	0.973394	1.16394	1.21526
	1.23862	1.30139	1.42506	0.877196	0.992314
	0.906579	0.535615	0.738872	0.785838	1.29771
	1.15596	0.809037	1.10465	0.862198	0.782586
	3.25436	1.00328	1.20857	0.509747	0.882738
	1.07902	1.2474	1.21678	0.721768	1.36318
	1.37737	0.810286	0.973139	1.82801	1.21265
	1.71142	0.841134	0.868626	1.71737	0.99567
	1.3345	1.40781	1.02781	1.082	1.05686
	1.26982	0.45414	1.73305	0.838315	1.04669
	0.689773	1.51467	2.08677	1.07941	0.574928
	0.73985	1.04924	1.31015	1.2	0.85816
	1.64183	2.39077	1.06973	0.694265	0.960787
	0.613423	1.01164	0.804418	0.813332	0.671812
	1.28663	1.56495	1.29852	1.3367	1.01548
	1.10485	0.767962	0.770817	1.08707	1.37965
	0.884872	0.924437	1.67775	0.917463	1.28107
	0.729387	1.59422	0.891317	0.839606	0.745256
	0.620248	1.39309	1.29542	2.29968	0.89062
	0.717857	1.33372	0.969789	1.14799	0.89581
	1.47099	1.12204	0.963245	1.25122	0.97051
	1.22751	1.5617	1.0779	1.21845	1.23821
	1.7554	1.35952	0.759857	1.05651	1.24115
	1.00972	0.863076	0.57805	1.30528	1.01368
	1.61772	0.830185	0.783159	0.823651	0.894586
	0.464866	0.873888	1.2544	1.00977	0.789603
	0.528201	1.22864	0.95134	1.33751	0.983635
	2.1577	1.18008	0.770409	0.640055	0.884929
	0.774956	1.79875	0.958717	1.09876	0.897988
	1.0787	2.85896	0.930056	2.31013	1.76399
	0.760196	2.66009	0.97574	1.14569	1.05204
	0.828254	0.886826	0.537762	0.86409	1.03562
	1.19265	0.66847	1.20638	0.680746	1.21856
	2.26076	1.05959	0.834649	0.977838	1.17302
	2.09028	1.09519	0.655439	1.04706	0.904611
	1.0696	1.72706	1.49492	1.7453	2.43252
	2.24829	0.85781	1.44419	1.04257	1.10793
	0.933571	1.74236	0.524253	1.07877	0.729044
	0.937382	1.10794	0.941832	0.796887	1.48767
	0.845018	0.883245	0.933928	0.931807	0.724465
	0.919265	1.11132	0.854772	0.569735	1.22884
	0.948381	0.989115	0.920997	0.957781	0.992455
	0.850889	0.974829	1.40518	1.34133	1.19963
	0.856331	0.77473	0.963379	1.09358	1.00418
	1.77285	0.986221	0.689211	0.810576	1.0643
	1.0764	0.653823	1.20104	1.46053	0.851147
	0.985919	1.12338	0.74872	1.16224	1.09624
	1.44635	0.610978	1.2905	0.991946	0.652877
	1.45941	1.91629	1.07294	0.939625	1.05667
	2.31689	1.96194	0.948035	0.762155	0.944705
	1.95039	0.841126	0.795194	0.816583	0.654727
	1.38172	1.19314	1.30275	1.85975	0.997992
	3.81705	2.22243	1.1899	0.895271	0.545514
	0.884582	0.851385	1.76485	0.766795	0.909003
	0.769655	0.767151	0.948312	2.15845	1.0349
	0.937913	0.734625	1.98194	1.26977	1.37255
	0.788528	1.83199	1.23875	1.37531	1.14735
	0.774039	0.698292	1.17848	0.793087	1.0218
	1.22339	0.494402	0.924202	0.78679	1.39819
	1.0787	0.868495	0.897395	0.564654	1.24279
	2.44636	0.938102	1.06116	0.879367	0.936302
	1.115	1.04487	1.65023	1.93723	0.956491
	0.620045	1.34955	0.774487	0.794875	0.666628
	1.22673	0.855202	3.03763	0.856686	0.845545
	0.975941	0.923463	1.15157	1.09558	1.26043
	0.91009	1.69644	1.42799	0.904493	1.02284
	0.765964	1.10495	0.721006	0.923926	0.715011
	1.10519	0.530048	0.987442	0.66597	1.14295
	0.921099	0.734583	0.761473	0.702843	1.06225
	1.41797	1.07118	0.777017	1.03063	0.716908
	1.63794	0.73562	0.933285	1.0013	0.849504
	1.0092	1.23077	0.861894	0.966694	1.09048
	0.944485	1.19913	1.55989	0.956642	1.1981
	0.505344	1.43102	0.927869	0.668342	0.956241
	1.94449	1.15846	1.27853	1.15381	1.53249
	2.35645	1.80865	0.948035	0.847915	1.15554
	1.09278	0.430728	1.05885	0.878304	0.953833
	0.959064	1.44706	1.02767	2.12012	1.26878
	1.91279	0.809037	0.621722	0.651997	0.809247
	0.976102	0.871139	0.990143	1.19616	1.97654
	1.63299	1.10597	0.820045	1.22018	0.666493
	1.17903	0.999828	1.0055	0.689229	1.14432
	0.464866	1.55347	1.52125	1.17703	0.756496
	1.15413	0.709915	0.883677	1.02752	0.930364
	1.07682	2.85619	1.72747	0.711345	1.18445
	1.19278	0.811388	1.10077	2.51165	0.751172
	1.22673	0.841134	0.724367	0.952108	1.26397
	1.70412	1.60738	0.983879	0.564957	1.06219
	1.00486	0.843815	1.46355	1.21766	0.825865
	1.71042	1.62052	0.64835	1.14224	1.48021
	1.19103	1.40841	1.13637	0.69114	1.37095
	0.691455	0.803149	1.646	2.26945	1.25181
	0.774416	1.31091	1.54331	1.12146	0.951199
	0.728749	2.77823	0.600494	1.3853	2.15307
	0.731374	0.877535	1.12791	0.858355	0.834033
	1.34685	0.607319	1.15049	1.2877	0.563584
	1.50224	0.844086	1.15002	1.11738	1.45392
	0.789747	1.03493	1.39041	0.879828	1.1401
	1.03159	1.49152	0.995856	0.873361	1.02837
	1.1311	0.970468	1.66974	0.941917	0.830911
	1.2735	1.42298	0.783848	1.05217	0.981676
	1.21573	1.02537	1.15279	1.12798	1.93328
	1.6467	0.876536	1.6641	0.862572	0.673851
	1.22941	0.668574	0.976921	0.956642	1.45948
	1.0064	0.451093	1.0838	1.02354	0.59266
	0.417129	0.984038	1.01504	0.656729	1.02194
	0.854236	1.07284	0.795463	0.992395	2.03223
	1.74494	1.17908	1.09463	0.986759	1.1609
	1.62193	1.21913	1.30734	0.871977	0.845249
	1.89382	1.26592	1.06474	2.19254	0.701916
	1.05939	0.849775	0.871256	1.0285	1.69681
	1.01857	1.15202	1.07989	0.638583	1.22042
	0.700119	0.945209	1.41141	1.27157	0.793809
	1.01311	1.04618	0.730807	0.832769	1.35934
	1.40537	1.33997	0.706209	1.26312	0.708218
	1.84184	0.886826	0.919946	1.16149	0.928836
	1.20918	0.927544	1.12388	0.962937	0.579682
	1.40539	0.971646	0.484933	0.80229	1.11789
	1.45491	1.10882	1.06249	0.97429	1.27507
	0.911839	0.791858	0.599075	0.857497	0.938007
	1.59794	0.990329	0.946285	0.971422	0.776412
	0.641434	0.756868	1.01321	0.62471	0.913049
	2.10188	1.12564	1.24057	1.61694	0.798871
	1.10863	0.978394	0.684671	0.688207	1.02595
	0.912526	1.2436	1.39614	1.66605	0.680564
	1.59043	0.972131	0.828387	0.842925	0.813529
	1.22536	1.0961	0.873851	0.773122	1.00315
	1.36062	0.478984	1.11439	1.0058	0.969761
	0.810769	1.35233	2.22634	1.3443	1.10663
	1.62396	0.810898	1.1688	1.38582	1.37652
	1.14555	0.438039	2.3875	1.34702	0.768715
	2.16526	0.809792	1.41369	1.16746	1.53052
	1.71042	1.41744	0.868492	1.0521	1.1234
	0.876218	1.0104	1.66479	1.45306	0.905967
	0.862132	0.556293	2.97297	1.01227	1.23531
	1.49218	1.2612	1.12411	2.21044	0.868978
	1.23483	0.927289	0.9793	1.17932	1.16619
	0.884891	0.842521	1.9677	0.900113	1.13044
	1.77134	0.571705	1.17848	1.24354	1.25208
	1.49947	0.651155	1.13183	0.978404	0.649789
	1.01025	0.625986	1.36749	1.01343	1.03411
	1.23902	1.33341	0.802339	0.464355	1.5683
	0.843274	1.27837	0.68805	1.46053	1.02437
	0.456592	0.433569	0.824698	1.30791	0.826717
	1.04025	1.5414	1.01964	0.772008	1.3602
	1.02298	0.854206	0.524253	0.770126	1.07674
	0.73836	0.990846	2.02188	2.13594	0.967487
	0.978577	0.680175	1.01477	1.22837	1.32893
	1.31256	0.734544	1.24906	1.71587	1.30391
	1.23085	1.14081	1.2033	1.32847	1.5009
	1.24161	1.04019	1.0428	1.29384	0.751714
	1.59792	2.33086	1.02203	1.20416	0.678066
	1.0951	1.06111	0.892769	1.13862	1.09519
	1.73944	1.52596	0.947422	3.24001	0.633258
	1.30617	1.29746	0.788117	0.854116	1.32316
	1.63096	0.860366	4.82286	0.678878	0.551827
	1.74912	0.671488	2.23712	1.41126	0.956643
	0.984594	0.854761	0.87103	1.25544	0.434652
	1.40787	0.585358	0.770817	1.15498	1.35499
	1.11638	1.22372	0.78779	1.40175	0.772679
	1.46104	1.06396	1.23508	0.866926	0.768671
	0.61413	0.793206	1.73559	1.49094	2.22069
	2.35329	1.62096	1.02737	1.21856	0.835897
	0.943024	1.17701	0.848	0.882936	1.40018
	1.17408	0.745688	0.942129	0.958179	1.2975
	1.23721	1.52548	1.38291	0.919249	1.09507
	0.385058	0.67176	1.0342	1.07289	0.767548
	1.2614	0.865285	0.928889	1.20489	1.41968
	1.20543	1.15444	1.44287	1.07588	0.900107
	2.00228	1.21354	1.16623	0.640238	0.919053
	1.01336	1.35332	0.8811	1.11978	1.04848
[truncated: 1,124 more rows]

## Sheet: Figure 4E
		Tf levels (Int. Den.)
	Time, min	Control			WT LRRK2			R1441C LRRK2			Y1699C LRRK2			G2019S LRRK2			I2020T LRRK2
	0	224351	181143	191345	212409	219318	201611	280604	312512	307979	375274	429971	380534	204626	246930	223280	336197	276510	289544
	2	993035	985942	946441	1014163	1144172	1042302	1055639	1041598	1006422	1018583	1000985	1233121	864984	906743	963256	906997	1074024	972541
	4	1371936	1447009	1642276	1306439	1300639	1338248	1527284	1592511	1498843	1466233	1449628	1555806	1648676	1495775	1345865	1453397	1518277	1444312
	6	1882610	2048212	2036205	1737180	1785686	2242795	2120101	2095413	2027072	2008048	2158889	1998807	2093915	1959998	1748187	2034630	1880737	2064366
	8	1962688	2176535	2022502	2217688	2101649	1887945	2321342	2291306	2284387	2457270	2609761	2154323	2329673	2419942	2149096	2340050	2151520	2318088
	10	2062859	2736661	2654080	2278274	2623305	2937105	3093432	3193522	2975446	2844802	2973092	2933858	2752505	2772290	2421467	2835716	2440982	2445526
	15	2381579	2730576	2652094	2933869	3130716	3402903	3813203	3933040	3904652	3774967	4230402	3777108	3376737	3621080	3497881	3630436	3306402	3814321
	20	2726138	2934349	3107107	3346288	2985349	3463087	4023780	4448594	4511853	4400398	4878194	4538678	3884193	3864203	3619485	3810921	4035353	3896237
		Control			WT LRRK2			R1441C LRRK2			Y1699C LRRK2			G2019S LRRK2			I2020T LRRK2
mean	0	198946			211112			300365			395260			224945			300750
	2	975139			1066879			1034553			1.08423e+06			911661			984521
	4	1.48707e+06			1.31511e+06			1539546			1.49056e+06			1496772			1.472e+06
	6	1989009			1921887			2080862			2055248			1.93403e+06			1.99324e+06
	8	2.05391e+06			2069094			2.29901e+06			2407118			2.29957e+06			2269886
	10	2.48453e+06			2.61289e+06			3.08747e+06			2.91725e+06			2648754			2.57407e+06
	15	2588083			3.15583e+06			3.88363e+06			3.92749e+06			3498566			3.58372e+06
	20	2.92253e+06			3264908			4.32808e+06			4.60576e+06			3.78929e+06			3.91417e+06
SEM	0	13039.2			5152.55			9966.82			17422.1			12240.3			18118.3
	2	14494.6			39491			14637.9			74618.8			28475.2			48587.2
	4	80570.5			11690.2			27726			32975.4			87415.4			23289
	6	53312.3			161064			27823.2			51889.1			100644			56904.8
	8	63698.3			96570.3			11342.4			133844			79622.1			59521.6
	10	212181			190259			63023.7			37953.6			113787			130827
	15	105708			135979			36155.3			151456			70536.6			148472
	20	110135			143789			153240			141947			85100.2			65405.5

## Sheet: Figure 4F
	Tf levels (Int. Den.)
	Time, min	WT			G2019S			G2019S+MLi2
	0	517500	32697	846633	108714	309340	534540	576255	2209957	173410
	5	1822432	2187279	599595	1542862	2108302	1377574	978502	885883	1260343
	10	2751870	3115949	1921973	4507744	3531634	2875445	3593801	1042095	1975877
	15	3729402	4228877	3981793	5746853	4698190	4046277	4052181	3554854	3192092
	20	3903115	5411700	5183155	4321077	6263824	5264245	5182986	3403368	4236877
		WT			G2019S			G2019S+MLi2
mean	0	465610			317531			986541
	5	1.53644e+06			1676246			1041576
	10	2.5966e+06			3.63827e+06			2.20392e+06
	15	3980024			4830440			3599709
	20	4.83266e+06			5.28305e+06			4.27441e+06
SEM	0	236391			122994			622664
	5	480115			221235			112604
	10	353307			474211			745387
	15	144189			495347			249297
	20	469430			560902			514074

## Sheet: Figure 4G
	Tf levels (Int. Den.)
	Time, min	WT			G2019S			G2019S+MLi2
	0	2615495	2274489	4446344	4975754	5430506	6274825	3451178	4414416	5109882
	5	1720999	1507546	2993278	2459333	2820012	2788366	4174489	1583284	1501987
	10	1013876	1177091	1992878	841861	1550847	1963996	826214	1263012	975456
	15	506853	753560	1667491	306592	1386894	582038	457102	225579	1547709
	20	380488	372838	516774	397820	625102	911555	241198	171953	240197
		WT			G2019S			G2019S+MLi2
mean	0	3.11211e+06			5.56036e+06			4.32516e+06
	5	2073941			2689237			2419920
	10	1394615			1.45223e+06			1.02156e+06
	15	975968			758508			743463
	20	423367			644826			217783
SEM	0	674341		SEM	380589		SEM	480902
	5	463780		SEM	115314		SEM	877598
	10	302819		SEM	327663		SEM	128183
	15	353020		SEM	324098		SEM	407639
	20	46755.7		SEM	148630		SEM	22916.7

[truncated: 24 more sheets: Figure 4J, Figure 4K, Figure 6B, Figure 6C, Figure 6D, Figure 6E, Figure 6F, Figure 7C, Figure 8B, Figure 8C, S2B, S2C, S3B, S3D, S4B, S4C, S5B, S5D, S5E, S6B …]
